# Supplementary material for: Psychometric properties of the unifactorial and bifactorial models of the Morisky medication adherence scale in Ecuadorians with neuropsychiatric disorders
Source: Front Psychol. 2026 Apr 24;17:1764294. doi: 10.3389/fpsyg.2026.1764294 (PMC13152725; doi:10.3389/fpsyg.2026.1764294)
Supplement: Supplementary file 1 [file Table_1.xlsx]

## Sheet: Database
HC	EDAD	SEXO	CIE-10-1	DIAGNOSTICO	CIE-10-2	CIE-10-3	DM	HTA	MEDICAMENTOS	GRUPO MEDICAMENTOSO	F. DE TOMAS	MEDICAMENTOS	GRUPO MEDICAMENTOSO	F. DE TOMAS	MEDICAMENTOS	GRUPO MEDICAMENTOSO	F. DE TOMAS	MEDICAMENTOS	GRUPO MEDICAMENTOSO	F. DE TOMAS	MEDICAMENTOS	GRUPO MEDICAMENTOSO	F. DE TOMAS	MEDICAMENTOS	GRUPO MEDICAMENTOSO	F. DE TOMAS	TIEMPO DE EVOLUCION	i1	i2	i3	i4	i5	i6	i7	i8	Adherencia	RangoAdherencia
40926314	87	0	F00-F09	Trastornos mentales orgánicos, incluidos los trastornos sintomáticos			1	1	HALOPERIDOL	NEUROLEPTICO TIPICO	1,1,1	MIRTAZAPINA	ANTIDEPRESIVO ISRS	0,0,1	PREGABALINA	ANTIEPILEPTICO	1,0,1										2023	0	0	0	0	0	0	0	0.25	0	Baja
20658222	46	1	F20-F29	Esquizofrenia, trastornos esquizotípicos y trastornos delirantes	F70-F79		1	1	RISPERIDONA	NEUROLEPTICO ATIPICO	1,1,1	BIPERIDENO	ANTICOLINERGICO	1,0,0	QUETIAPINA	NEUROLEPTICO ATIPICO	1,0,1										2022	0	0	0	0	0	0	0	0.25	0	Baja
40926846	77	0	F00-F09	Trastornos mentales orgánicos, incluidos los trastornos sintomáticos			1	1	RISPERIDONA	NEUROLEPTICO ATIPICO	1,0,1	SUPLEMENTO VITAMINICO	OTROS	1,0,0	EUTERBOL	OTRO	0,0,1	CITICOLINA	OTRO	1,0,0							2023	0	0	0	0	0	0	0	0	0	Baja
20704509	29	1	F30-F39	Trastornos del humor			1	1	QUETIAPINA	NEUROLEPTICO ATIPICO	1,1,1	AC. VALPROICO	ANTIEPILEPTICO	1,0,0													2023	0	0	0	0	0	0	0	0.50	0	Baja
11367766	34	1	F40-F48	Trastornos neuróticos, trastornos relacionados con el estrés y trastornos somatomorfos			1	1	SERTRALINA	ANTIDEPRESIVO ISRS	0,1,0	RISPERIDONA	NEUROLEPTICO ATIPICO	1,1,1	PREGABALINA	ANTIEPILEPTICO	1,1,1										2023	0	0	0	0	0	0	0	0.50	0	Baja
20394594	42	1	F40-F48	Trastornos neuróticos, trastornos relacionados con el estrés y trastornos somatomorfos	F50-F59		1	0	PAROXETINA	ANTIDEPRESIVO ISRS	0,0,1	QUETIAPINA	NEUROLEPTICO ATIPICO	1,0,1													2023	0	0	0	0	0	0	0	0.75	0	Baja
40820167	46	1	F30-F39	Trastornos del humor			1	1	AMITRIPTILINA	ANTIDEPRESIVO TRICICLICO	0,0,1	LAMOTRIGINA	NEUROLEPTICO ATIPICO	1,0,1													2006	0	0	0	0	0	0	0	0.25	0	Baja
30162476	21	1	F00-F09	Trastornos mentales orgánicos, incluidos los trastornos sintomáticos			1	1	RISPERIDONA	NEUROLEPTICO ATIPICO	1,0,1	BIPERIDENO	ANTICOLINERGICO	1,0,0	SERTRALINA	ANTIDEPRESIVO ISRS	1,0,0										2023	0	0	0	0	0	0	0	0.75	0	Baja
20277033	58	1	F40-F48	Trastornos neuróticos, trastornos relacionados con el estrés y trastornos somatomorfos	F00-F09		1	1	LEVOMEPROMAZINA	NEUROLEPTICO TIPICO	0,0,1	CLONAZEPAN	SEDANTE	0,0,1	SERTRALINA	ANTIDEPRESIVO ISRS	1,0,0	LEVETIRACETAM	ANTIEPILEPTICO	1,0,1							2004	0	0	0	0	0	0	0	0.50	0	Baja
40890504	39	1	F40-F48	Trastornos neuróticos, trastornos relacionados con el estrés y trastornos somatomorfos			1	1	CLONAZEPAN	SEDANTE	1,1,1	PAROXETINA	ANTIDEPRESIVO ISRS	1,0,0													2017	0	0	1	0	0	0	0	0.75	1	Baja
40827027	32	0	F30-F39	Trastornos del humor			1	1	AC. VALPROICO	ANTIEPILEPTICO	1,0,1	QUETIAPINA	NEUROLEPTICO ATIPICO	0,0,1	AC. VALPROICO	ANTIEPILEPTICO	1,1,1										2007	0	1	0	0	0	0	0	0.75	1	Baja
40020425	56	0	G40-G47	Trastornos episódicos y paroxísticos			1	1	CARBAMAZEPINA	ANTIEPILEPTICO	1,0,1	CLONAZEPAN	SEDANTE	1,1,1													2005	0	0	0	0	0	0	0	1	1	Baja
40897567	24	1	F40-F48	Trastornos neuróticos, trastornos relacionados con el estrés y trastornos somatomorfos			1	1	ESCITALOPRAM	ANTIDEPRESIVO ISRS	1,0,0	ZOPICLONA	HIPNOTICO	0,0,1													2018	0	0	0	1	0	0	0	0.75	1	Baja
30572849	24	1	F30-F39	Trastornos del humor	F40-F48		1	1	SERTRALINA	ANTIDEPRESIVO ISRS	1,0,0	LAMOTRIGINA	NEUROLEPTICO ATIPICO	1,0,1	QUETIAPINA	NEUROLEPTICO ATIPICO	1,0,1										2023	0	0	0	0	1	0	0	0.25	1	Baja
40926773	18	1	F30-F39	Trastornos del humor			1	1	RISPERIDONA	NEUROLEPTICO ATIPICO	1,0,1	AC. VALPROICO	ANTIEPILEPTICO	1,0,1													2023	0	0	0	0	0	0	1	0.50	1	Baja
40823114	63	0	F20-F29	Esquizofrenia, trastornos esquizotípicos y trastornos delirantes			1	1	CLORPROMAZINA	NEUROLEPTICO TIPICO	1,0,1	BIPERIDENO	ANTICOLINERGICO	1,0,0	SERTRALINA	ANTIDEPRESIVO ISRS	1,0,0	RISPERIDONA	NEUROLEPTICO ATIPICO	1,0,1							2006	0	0	1	0	0	0	0	0	1	Baja
20291014	58	1	F20-F29	Esquizofrenia, trastornos esquizotípicos y trastornos delirantes			0	0	DECANOATO HALOPERIDOL	NEUROLEPTICO TIPICO	CADA MES	CLORPROMAZINA	NEUROLEPTICO TIPICO	0,0,1	BIPERIDENO	ANTICOLINERGICO	1,0,1	HALOPERIDOL	NEUROLEPTICO TIPICO	1,1,1	QUETIAPINA	NEUROLEPTICO ATIPICO	1,0,1	AC. VALPROICO	ANTIEPILEPTICO	1,0,1	2004	0	0	0	0	0	0	1	0.50	1	Baja
20159659	54	1	G40-G47	Trastornos episódicos y paroxísticos	F00-F09		1	1	ARIPIPRAZOL	NEUROLEPTICO ATIPICO	1,0,1	LEVOMEPROMAZINA	NEUROLEPTICO TIPICO	0,0,1	CITICOLINA	OTRO	0,0,1										2005	0	0	0	1	0	0	0	0.75	1	Baja
40001842	49	1	G40-G47	Trastornos episódicos y paroxísticos			1	1	CARBAMAZEPINA	ANTIEPILEPTICO	1,0,1	AC. VALPROICO	ANTIEPILEPTICO	1,0,1	Levetiracetam	ANTIEPILEPTICO	1,0,1										2006	0	0	0	0	0	1	0	0.25	1	Baja
40894609	42	0	F70-F79	Retraso mental			1	1	SERTRALINA	ANTIDEPRESIVO ISRS	1,0,0	QUETIAPINA	NEUROLEPTICO ATIPICO	1,0,1													2017	0	0	0	0	1	0	0	0.50	1	Baja
11528049	37	1	F40-F48	Trastornos neuróticos, trastornos relacionados con el estrés y trastornos somatomorfos			1	1	PREGABALINA	ANTIEPILEPTICO	1,1,1	SERTRALINA	ANTIDEPRESIVO ISRS	1,0,0	SUPLEMENTO VITAMINICO	OTRO	1,1,0	QUETIAPINA	NEUROLEPTICO ATIPICO	0,0,1	SUPLEMENTO VITAMINICO	OTRO	1,0,0	CARBAMAZEPINA	ANTIEPILEPTICO	0,0,1	2013	0	1	0	0	1	0	0	0.75	2	Baja
20206051	78	1	F00-F09	Trastornos mentales orgánicos, incluidos los trastornos sintomáticos			1	1	CITICOLINA	OTROS	1,0,0																2023	0	0	1	1	0	0	0	0.50	2	Baja
40926514	67	0	F00-F09	Trastornos mentales orgánicos, incluidos los trastornos sintomáticos			1	1	RISPERIDONA	NEUROLEPTICO ATIPICO	1,0,1	CITICOLINA	OTROS	1,0,0	QUETIAPINA	NEUROLEPTICO ATIPICO	0,0,1										2023	0	0	0	0	0	1	0	1	2	Baja
40871350	23	0	F40-F48	Trastornos neuróticos, trastornos relacionados con el estrés y trastornos somatomorfos			1	1	MIRTAZAPINA	ANTIDEPRESIVO ISRS	0,0,1	PREGABALINA	ANTIEPILEPTICO	1,1,1	SUPLEMENTO VITAMINICO	OTRO	1,1,0	QUETIAPINA	NEUROLEPTICO ATIPICO	0,0,1	ESCITALOPRAN	ANTIDEPRESIVO ISRS	1,0,0				2014	0	0	1	1	0	0	0	0.50	2	Baja
11183980	42	1	F40-F48	Trastornos neuróticos, trastornos relacionados con el estrés y trastornos somatomorfos			1	1	SERTRALINA	ANTIDEPRESIVO ISRS	1,0,0	SUPLEMENTO VITAMINICO	OTROS	1,0,0	ESOMEPRAZOL	OTRO	1,0,0										2023	0	0	0	1	1	0	0	0.50	2	Baja
20644161	31	1	F40-F48	Trastornos neuróticos, trastornos relacionados con el estrés y trastornos somatomorfos	F50-F59		1	1	QUETIAPINA	NEUROLEPTICO ATIPICO	0,0,1	PREGABALINA	ANTIEPILEPTICO	1,1,1	SERTRALINA	ANTIDEPRESIVO ISRS	0,0,1										2023	1	0	0	0	0	1	0	0.75	2	Baja
40831971	54	1	F20-F29	Esquizofrenia, trastornos esquizotípicos y trastornos delirantes			1	1	RISPERIDONA	NEUROLEPTICO ATIPICO	0,0,1	CLORPROMAZINA	NEUROLEPTICO TIPICO	0,0,1	BIPERIDENO	ANTICOLINERGICO	1,0,0										2007	0	0	1	0	0	1	0	0.75	2	Baja
40915170	29	1	F30-F39	Trastornos del humor			1	1	QUETIAPINA	NEUROLEPTICO ATIPICO	1,0,1	CARBONATO DE LITIO	NORMOTIMICO	1,0,1													2021	0	1	0	1	0	0	0	0.75	2	Baja
40917272	83	1	F00-F09	Trastornos mentales orgánicos, incluidos los trastornos sintomáticos			1	1	CITICOLINA	OTROS	1,1,1	RISPERIDONA	NEUROLEPTICO ATIPICO	1,0,1	MENANTINA	OTRO	1,0,0										2023	1	1	0	0	0	0	0	0.75	2	Baja
40926514	67	0	F00-F09	Trastornos mentales orgánicos, incluidos los trastornos sintomáticos			1	1	RISPERIDONA	NEUROLEPTICO ATIPICO	1,0,1	CITICOLINA	OTROS	1,0,0	QUETIAPINA	NEUROLEPTICO ATIPICO	0,0,1										2021	0	0	0	0	0	1	0	1	2	Baja
40915170	29	1	F30-F39	Trastornos del humor			1	1	QUETIAPINA	NEUROLEPTICO ATIPICO	0,0,1	CARBONATO DE LITIO	NORMOTIMICO	1,0,1													2021	0	1	0	1	0	0	0	0.75	2	Baja
11275089	23	1	F20-F29	Esquizofrenia, trastornos esquizotípicos y trastornos delirantes			1	1	CLOZAPINA	NEUROLEPTICO TIPICO	0,0,1	BIPERIDENO	ANTICOLINERGICO	1,0,0	RISPERIDONA	NEUROLEPTICO ATIPICO	0,0,1										2019	0	0	0	0	1	1	0	0.25	2	Baja
40802874	23	0	F30-F39	Trastornos del humor			1	1	AC. VALPROICO	ANTIEPILEPTICO	1,0,1	CLONAZEPAN	SEDANTE	0,0,1	QUETIAPINA	NEUROLEPTICO ATIPICO	0,0,1										2021	0	0	0	0	1	1	0	0.25	2	Baja
40922516	41	0	F40-F48	Trastornos neuróticos, trastornos relacionados con el estrés y trastornos somatomorfos			1	1	SERTRALINA	ANTIDEPRESIVO ISRS	1,0,0																2022	0	0	0	1	0	1	0	0.75	2	Baja
40869323	29	1	F20-F29	Esquizofrenia, trastornos esquizotípicos y trastornos delirantes	F70-F79		1	1	QUETIAPINA	NEUROLEPTICO ATIPICO	1,0,1	RISPERIDONA	NEUROLEPTICO ATIPICO	1,0,1	LACTULOSA JBE	OTRO	1,1,1	SUPLEMENTO VITAMINICO	OTRO	1,0,0							2014	0	1	1	0	0	0	0	0.75	2	Baja
30148664	20	1	F40-F48	Trastornos neuróticos, trastornos relacionados con el estrés y trastornos somatomorfos			1	1	RISPERIDONA	NEUROLEPTICO ATIPICO	1,0,1	CARBAMAZEPINA	ANTIEPILEPTICO	1,0,1	ESCITALOPRAM	ANTIDEPRESIVO ISRS	0,0,1	PREGABALINA	ANTIEPILEPTICO	1,0,1	CITICOLINA	OTRO	1,0,1				2021	0	1	0	0	0	1	0	0.75	2	Baja
40927155	28	1	F30-F39	Trastornos del humor			1	1	SETRALINA	ANTIDEPRESIVO ISRS	1,0,0	RISPERIDONA	NEUROLEPTICO ATIPICO	1,0,1	AC. VALPROICO	ANTIEPILEPTICO	1,0,1										2023	0	0	1	0	0	0	1	0.50	2	Baja
20287738	41	1	F20-F29	Esquizofrenia, trastornos esquizotípicos y trastornos delirantes			1	1	RISPERIDONA	NEUROLEPTICO ATIPICO	1,0,1	CLORPROMAZINA	NEUROLEPTICO TIPICO	0,0,1	BIPERIDENO	ANTICOLINERGICO	1,0,1										2019	0	0	1	0	0	1	0	0.75	2	Baja
11276383	70	1	F00-F09	Trastornos mentales orgánicos, incluidos los trastornos sintomáticos			0	0	MEMANTINA	OTROS	1,0,1	QUETIAPINA	NEUROLEPTICO ATIPICO	1,0,1	MIRTAZAPINA	ANTIDEPRESIVO ISRS	0,0,1	RISPERIDONA	NEUROLEPTICO ATIPICO	1,0,1	SERTRALINA	ANTIDEPRESIVO ISRS	1,0,0	PREGABALINA	ANTIEPILEPTICO	1,0,1	2020	0	0	0	1	0	1	0	0.75	2	Baja
11275089	28	1	F20-F29	Esquizofrenia, trastornos esquizotípicos y trastornos delirantes			1	1	CLOZAPINA	NEUROLEPTICO ATIPICO	0,0,1	BIPERIDENO	ANTICOLINERGICO	1,0,0	RISPERIDONA	NEUROLEPTICO ATIPICO	1,1,1	DECANOATO DE HALOPERIDOL	NEUROLEPTICO TIPICO	CADA MES	SUPLEMENTO VITAMINICO	OTRO	1,0,0				2016	0	0	0	1	0	1	0	0	2	Baja
40911286	22	1	F40-F48	Trastornos neuróticos, trastornos relacionados con el estrés y trastornos somatomorfos			1	1	LAMOTRIGINA	NEUROLEPTICO ATIPICO	1,0,1	SERTRALINA	ANTIDEPRESIVO ISRS	1,0,0													2020	0	0	1	0	1	0	0	0	2	Baja
40911286	22	1	F40-F48	Trastornos neuróticos, trastornos relacionados con el estrés y trastornos somatomorfos			1	1	SERTRALINA	ANTIDEPRESIVO ISRS	1,0,0	LAMOTRIGINA	NEUROLEPTICO ATIPICO	1,0,1													2020	0	0	1	0	1	0	0	0	2	Baja
20303294	47	1	F20-F29	Esquizofrenia, trastornos esquizotípicos y trastornos delirantes			1	1	DECANOATO HALOPERIDOL	NEUROLEPTICO TIPICO	CADA MES	HALOPERIDOL	NEUROLEPTICO TIPICO	1,0,1	CLORPROMAZINA	NEUROLEPTICO TIPICO	0,0,1	BIPERIDENO	ANTICOLINERGICO	1,0,1							2010	0	1	0	1	0	0	0	0.75	2	Baja
40925736	72	1	F00-F09	Trastornos mentales orgánicos, incluidos los trastornos sintomáticos			1	1	ESCITALOPRAM	ANTIDEPRESIVO ISRS	0,0,1	ARIPIPRAZOL	NEUROLEPTICO ATIPICO	0,0,1	LEVOMEPROMAZINA	NEUROLEPTICO TIPICO	0,0,1	CITICOLINA	OTRO	1,0,1							2023	0	0	0	1	0	1		0.75	2	Baja
40889284	35	1	F20-F29	Esquizofrenia, trastornos esquizotípicos y trastornos delirantes			1	1	QUETIAPINA	NEUROLEPTICO ATIPICO	1,0,1	RISPERIDONA	NEUROLEPTICO ATIPICO	1,0,1													2017	1	1	0	0	0	0	0	0.75	2	Baja
40900212	63	1	F00-F09	Trastornos mentales orgánicos, incluidos los trastornos sintomáticos			1	1	RISPERIDONA	NEUROLEPTICO ATIPICO	1,0,1	MEMANTINA	OTROS	1,0,1	QUETIAPINA	NEUROLEPTICO ATIPICO	1,0,1										2018	0	0	1	0	0	1	0	0	2	Baja
40928376	24	1	F40-F48	Trastornos neuróticos, trastornos relacionados con el estrés y trastornos somatomorfos			1	1	PREGABALINA	ANTIEPILEPTICO	1,0,1	ESCITALOPRAM	ANTIDEPRESIVO ISRS	1,0,0	RISPERIDONA	NEUROLEPTICO ATIPICO	1,1,1										2023	0	0	0	1	1	0	0	0.50	2	Baja
40905693	26	0	F00-F09	Trastornos mentales orgánicos, incluidos los trastornos sintomáticos			1	1	BIPERIDENO	ANTICOLINERGICO	2,0,2																2019	0	0	0	0	0	1	1	0.25	2	Baja
30183990	24	0	F40-F48	Trastornos neuróticos, trastornos relacionados con el estrés y trastornos somatomorfos			1	1	QUETIAPINA	NEUROLEPTICO ATIPICO	1,0,1	PREGABALINA	ANTIEPILEPTICO	1,0,1													2023	0	1	0	0	0	0	1	0.25	2	Baja
40926087	73	0	F00-F09	Trastornos mentales orgánicos, incluidos los trastornos sintomáticos			1	0	RISPERIDONA	NEUROLEPTICO ATIPICO	1,0,1	RISPERIDONA	NEUROLEPTICO ATIPICO	1,0,1													2023	0	0	1	1	0	0	0	0	2	Baja
40056071	53	1	F20-F29	Esquizofrenia, trastornos esquizotípicos y trastornos delirantes			1	1	DECANOATO HALOPERIDOL	NEUROLEPTICO TIPICO	1,0,0	QUETIAPINA	NEUROLEPTICO ATIPICO	0,0,1	SERTRALINA	ANTIDEPRESIVO ISRS	1,0,0	TOPIRAMATO	ANTIEPILEPTICO	1,0,1							2004	0	1	0	1	0	1	0	0.75	3	Baja
11285235	22	0	F50-F59	Síndromes del comportamiento asociados con alteraciones fisiológicas y factores físicos	F40-F48		1	1	ZOPICLONA	HIPNOTICO	0,0,1																2023	0	0	0	1	0	1	1	0.75	3	Baja
20403045	41	1	F20-F29	Esquizofrenia, trastornos esquizotípicos y trastornos delirantes			1	1	AC. VALPROICO	ANTIEPILEPTICO	0,0,1	BIPERIDENO	ANTICOLINERGICO	1,1,1	QUETIAPINA	NEUROLEPTICO ATIPICO	0,0,1	ARIPIPRAZOL	NEUROLEPTICO ATIPICO	1,0,1							2023	0	0	0	1	0	1	1	0.75	3	Baja
40028342	63	1	F20-F29	Esquizofrenia, trastornos esquizotípicos y trastornos delirantes			1	1	DECANOATO HALOPERIDOL	NEUROLEPTICO TIPICO	0,0,1	LEVOMEPROMAZINA	NEUROLEPTICO TIPICO	0,0,1	RISPERIDONA	NEUROLEPTICO ATIPICO	0,0,1	BIPERIDENO	ANTICOLINERGICO	1,0,0							2004	0	0	1	0	1	1	0	0.75	3	Baja
40920427	21	1	F40-F48	Trastornos neuróticos, trastornos relacionados con el estrés y trastornos somatomorfos			1	1	PREGABALINA	ANTIEPILEPTICO	0,0,1																2022	0	0	1	0	0	1	0	1	3	Baja
40882995	34	0	F30-F39	Trastornos del humor			1	1	FLUOXETINA	ANTIDEPRESIVO ISRS	1,0,0	AMITRIPTILINA	ANTIDEPRESIVO TRICICLICO	0,0,1	CLONAZEPAN	SEDANTE	0,0,1	SUPLEMENTO VITAMINICO	OTRO	1,0,0							2023	0	0	0	1	1	0	0	1	3	Baja
40894888	42	0	F40-F48	Trastornos neuróticos, trastornos relacionados con el estrés y trastornos somatomorfos			1	0	MIRTAZAPINA	ANTIDEPRESIVO ISRS	0,0,1	CLONAZEPAN	SEDANTE	0,0,1													2018	1	0	0	1	0	1	0	0.75	3	Baja
40902795	25	0	F00-F09	Trastornos mentales orgánicos, incluidos los trastornos sintomáticos			1	1	AC. VALPROICO	ANTIEPILEPTICO	1,1,1	SERTRALINA	ANTIDEPRESIVO ISRS	1,0,0	QUETIAPINA	NEUROLEPTICO ATIPICO	0,0,1										2019	0	1	1	0	0	1	0	0	3	Baja
40926261	42	1	F20-F29	Esquizofrenia, trastornos esquizotípicos y trastornos delirantes			1	1	HALOPERIDOL	NEUROLEPTICO TIPICO	1,1,1	BIPERIDENO	ANTICOLINERGICO	1,0,0	SUPLEMENTO VITAMINICO	OTRO	1,0,0	QUETIAPINA	NEUROLEPTICO ATIPICO	0,0,1	SERTRALINA	ANTIDEPRESIVO ISRS	1,0,0				2023	0	0	1	1	0	1	0	0.75	3	Baja
40882995	27	0	F30-F39	Trastornos del humor			1	1	FLUOXETINA	ANTIDEPRESIVO ISRS	1,0,0	AMITRIPTILINA	ANTIDEPRESIVO TRICICLICO	0,0,1	CLONAZEPAN	SEDANTE	0,0,1	SUPLEMENTO VITAMINICO	OTRO	1,0,0							2016	0	0	0	1	1	0	0	1	3	Baja
40826528	45	0	F20-F29	Esquizofrenia, trastornos esquizotípicos y trastornos delirantes			1	1	DECANOATO HALOPERIDOL	NEUROLEPTICO TIPICO	CADA MES	CLORPROMAZINA	NEUROLEPTICO TIPICO	0,0,1													2014	0	0	1	1	1	0	0	0.50	3	Baja
40915579	23	0	F10-F19	Trastornos mentales y del comportamiento debidos al uso de sustancias psicoactivas			1	1	QUETIAPINA	NEUROLEPTICO ATIPICO	0,0,1	SUPLEMENTO VITAMINICO	OTROS	1,0,0	SUPLEMENTO VITAMINICO	OTRO	1,1,0										2021	0	1	0	1	0	1	0	0.75	3	Baja
40802835	19	0	G40-G47	Trastornos episódicos y paroxísticos			1	1	CARBAMAZEPINA	ANTIEPILEPTICO	1,0,1																2008	1	0	1	0	0	1	0	0.75	3	Baja
40009547	73	1	F20-F29	Esquizofrenia, trastornos esquizotípicos y trastornos delirantes			1	1	CARBAMAZEPINA	ANTIEPILEPTICO	1,0,1	SUPLEMENTO VITAMINICO	OTROS	1,0,0	RISPERIDONA	NEUROLEPTICO ATIPICO	1,0,0	QUETIAPINA	NEUROLEPTICO ATIPICO	1,0,1							2005	0	0	0	0	1	0	1	1	3	Baja
40880504	40	0	F20-F29	Esquizofrenia, trastornos esquizotípicos y trastornos delirantes	F10-F19		1	1	DECANOATO HALOPERIDOL	NEUROLEPTICO TIPICO	1,0,0	LEVOMEPROMAZINA	NEUROLEPTICO TIPICO	0,0,1	AC. VALPROICO	ANTIEPILEPTICO	1,0,1	QUETIAPINA	NEUROLEPTICO ATIPICO	1,0,0							2018	1	0	1	0	0	0	0	1	3	Baja
20550959	64	1	F40-F48	Trastornos neuróticos, trastornos relacionados con el estrés y trastornos somatomorfos			1	1	QUETIAPINA	NEUROLEPTICO ATIPICO	1,0,0	PREGABALINA	ANTIEPILEPTICO	1,1,1													2012	0	1	1	1	0	0	0	0.50	3	Baja
20550959	64	1	F40-F48	Trastornos neuróticos, trastornos relacionados con el estrés y trastornos somatomorfos			1	1	PAROXETINA	ANTIDEPRESIVO ISRS	1,0,0	QUETIAPINA	NEUROLEPTICO ATIPICO	1,0,0	PREGABALINA	ANTIEPILEPTICO	1,1,1										2012	0	1	1	1	0	0	0	0.50	3	Baja
40921781	62	1	F50-F59	Síndromes del comportamiento asociados con alteraciones fisiológicas y factores físicos			0	0	ZOPICLONA	OTROS	1,0,1	SUPLEMENTO VITAMINICO	OTROS	0,0,1													2022	1	0	0	0	1	0	1	0.75	3	Baja
40916577	56	0	F40-F48	Trastornos neuróticos, trastornos relacionados con el estrés y trastornos somatomorfos			1	0	CLONAZEPAN	SEDANTE	1,1,1	SUPLEMENTO VITAMINICO	OTROS	0,1,1	AMITRIPILINA	ANTIDEPRESIVO TRICICLICO	0,0,1	CLONAZEPAN	SEDANTE	1,0,1							2021	1	0	0	0	0	0	1	1	3	Baja
30069690	22	0	F10-F19	Trastornos mentales y del comportamiento debidos al uso de sustancias psicoactivas	F20-F29		1	1	RISPERIDONA	NEUROLEPTICO ATIPICO	1,1,1	CLORPROMAZINA	NEUROLEPTICO TIPICO	0,0,1	PREGABALINA	ANTIEPILEPTICO	1,1,1	SERTRALINA	ANTIDEPRESIVO ISRS	1,0,0							2014	0	0	1	0	0	1	1		3	Baja
40926671	29	1	F40-F48	Trastornos neuróticos, trastornos relacionados con el estrés y trastornos somatomorfos			1	1	ESCITALOPRAM	ANTIDEPRESIVO ISRS	1,0,0	QUETIAPINA	NEUROLEPTICO ATIPICO	0,0,1	PREGABALINA	ANTIEPILEPTICO	1,1,1	SUPLEMENTO VITAMINICO	OTRO	1,0,0							2023	0	1	1	0	0	0	1	0.75	3	Baja
40875532	39	0	F20-F29	Esquizofrenia, trastornos esquizotípicos y trastornos delirantes			1	1	BIPERIDENO	ANTICOLINERGICO	1,0,0	LEVOMEPROMAZINA	NEUROLEPTICO TIPICO	1,0,0	RISPERIDONA	NEUROLEPTICO ATIPICO	1,0,0	CLOZAPINA	NEUROLEPTICO ATIPICO	1,0,0							2023	1	0	0	1	0	0	1	0.50	3	Baja
40827769	54	0	F20-F29	Esquizofrenia, trastornos esquizotípicos y trastornos delirantes			1	1	DECANOATO HALOPERIDOL	NEUROLEPTICO TIPICO	CADA 21 DÍAS	AC. VALPROICO	ANTIEPILEPTICO	1,1,1	BIPERIDENO	ANTICOLINERGICO	1,0,1	RISPERIDONA	NEUROLEPTICO ATIPICO	1,0,1	QUETIAPINA	NEUROLEPTICO ATIPICO	0,0,1				2022	0	0	0	1	0	1	1	0.75	3	Baja
20847299	26	1	F30-F39	Trastornos del humor	F60-F69		1	1	SERTRALINA	ANTIDEPRESIVO ISRS	1,0,0	CARBONATO DE LITIO	NORMOTIMICO	1,0,1	QUETIAPINA	NEUROLEPTICO ATIPICO	1,0,0										2021	0	0	0	1	1	1	0	0.50	3	Baja
40926261	47	1	F20-F29	Esquizofrenia, trastornos esquizotípicos y trastornos delirantes			1	1	HALOPERIDOL	NEUROLEPTICO TIPICO	1,1,1	BIPERIDENO	ANTICOLINERGICO	1,0,0	SUPLEMENTO VITAMINICO	OTRO	1,0,0	QUETIAPINA	NEUROLEPTICO ATIPICO	0,0,1	SERTRALINA	ANTIDEPRESIVO ISRS	1,0,0				2023	0	0	1	1	0	1	0	0.75	3	Baja
40802835	43	0	G40-G47	Trastornos episódicos y paroxísticos			1	1	CLONAZEPAN	SEDANTE	1,1,1	TIORIDAZINA	NEUROLEPTICO TIPICO	1,1,1													2009	1	0	1	0	0	1	0	0.75	3	Baja
40880504	40	0	F20-F29	Esquizofrenia, trastornos esquizotípicos y trastornos delirantes			1	1	DECANOATO HALOPERIDOL	NEUROLEPTICO TIPICO	1,0,0	LEVOMEPROMAZINA	NEUROLEPTICO TIPICO	0,0,1	SUPLEMENTO VITAMINICO	OTRO	1,0,1	QUETIAPINA	NEUROLEPTICO ATIPICO	1,0,0							2018	1	0	1	0	0	0	0	1	3	Baja
30019433	23	1	F40-F48	Trastornos neuróticos, trastornos relacionados con el estrés y trastornos somatomorfos			1	1	RISPERIDONA	NEUROLEPTICO ATIPICO	1,1,1	QUETIAPINA	NEUROLEPTICO ATIPICO	0,0,1	FLUVOXAMINA	ANTIDEPRESIVO ISRS	1,0,0										2013	1	0	0	1	0	1	0	0.75	3	Baja
11449111	80	1	F40-F48	Trastornos neuróticos, trastornos relacionados con el estrés y trastornos somatomorfos	F00-F09		1	0	RISPERIDONA	NEUROLEPTICO ATIPICO	1,0,1	PREGABALINA	ANTIEPILEPTICO	1,0,1	CITICOLINA	OTRO	0,0,1	SERTRALINA	ANTIDEPRESIVO ISRS	1,0,0	QUETIAPINA	NEUROLEPTICO ATIPICO	1,0,1	MEMANTINA	OTRO	1,0,1	2021	0	1	1	0	0	0	1	0.50	3	Baja
30100892	28	0	F10-F19	Trastornos mentales y del comportamiento debidos al uso de sustancias psicoactivas			1	1	RISPERIDONA	NEUROLEPTICO ATIPICO	1,0,1	AC. VALPROICO	ANTIEPILEPTICO	1,0,1	QUETIAPINA	NEUROLEPTICO ATIPICO	1,0,1	PREGABALINA	ANTIEPILEPTICO	1,0,1							2015	0	0	0	1	0	0	1	1	3	Baja
11258984	69	1	F40-F48	Trastornos neuróticos, trastornos relacionados con el estrés y trastornos somatomorfos			1	1	RISPERIDONA	NEUROLEPTICO ATIPICO	1,0,1	MIRTAZAPINA	ANTIDEPRESIVO ISRS	0,0,1	PREGABALINA	ANTIEPILEPTICO	1,1,1										2023	0	0	1	0	0	1	1	0	3	Baja
10551991	68	1	F40-F48	Trastornos neuróticos, trastornos relacionados con el estrés y trastornos somatomorfos			0	0	SERTRALINA	ANTIDEPRESIVO ISRS	1,0,0	ZOPICLONA	HIPNOTICO	0,0,1													2023	0	0	0	1	0	1	1	0.50	3	Baja
11500095	26	1	F20-F29	Esquizofrenia, trastornos esquizotípicos y trastornos delirantes			1	1	PREGABALINA	ANTIEPILEPTICO	1,0,1	PREGABALINA	ANTIEPILEPTICO	1,0,1													2022	0	0	0	0	1	1	1	0.50	3	Baja
11469138	75	1	F40-F48	Trastornos neuróticos, trastornos relacionados con el estrés y trastornos somatomorfos			1	0	SERTRALINA	ANTIDEPRESIVO ISRS	1,0,0	RISPERIDONA	NEUROLEPTICO ATIPICO	1,0,1	QUETIAPINA	NEUROLEPTICO ATIPICO	1,0,1										2023	1	1	0	1	0	0	0	0.75	3	Baja
30486167	24	0	F20-F29	Esquizofrenia, trastornos esquizotípicos y trastornos delirantes			1	1	BIPERIDENO	ANTICOLINERGICO	2,0,2	RISPERIDONA	NEUROLEPTICO ATIPICO	1,0,1	QUETIAPINA	NEUROLEPTICO ATIPICO	1,0,1	LAMOTRIGINA	NEUROLEPTICO ATIPICO	0,0,1							2019	1	0	1	1	0	0	0	0.50	3	Baja
40880200	24	0	F20-F29	Esquizofrenia, trastornos esquizotípicos y trastornos delirantes			1	1	RISPERIDONA	NEUROLEPTICO ATIPICO	1,0,1	BIPERIDENO	ANTICOLINERGICO	1,0,0													2015	1	0	0	1	0	0	1	0.75	3	Baja
40923609	63	0	F00-F09	Trastornos mentales orgánicos, incluidos los trastornos sintomáticos			1	1	SETRALINA	ANTIDEPRESIVO ISRS	1,0,0	AC. VALPROICO	ANTIEPILEPTICO	1,0,1	MIRTAZAPINA	ANTIDEPRESIVO ISRS	0,0,1	DONEPECILO	OTRO	0,0,1	MEMANTINA	OTRO	1,0,1				2022	1	0	1	0	0	0	1	0.25	3	Baja
40005021	61	0	F20-F29	Esquizofrenia, trastornos esquizotípicos y trastornos delirantes			1	1	BIPERIDENO	ANTICOLINERGICO	2,0,2	CLORPROMAZINA	NEUROLEPTICO TIPICO	0,0,1	RISPERIDONA	NEUROLEPTICO ATIPICO	1,1,1	CLOZAPINA	NEUROLEPTICO ATIPICO	0,0,1	CARBAMAZEPINA	ANTIEPILEPTICO	1,1,1	LEVOMEPROMAZINA	NEUROLEPTICO TIPICO	0,0,1	2003	0	1	0	1	0	0	1	0.50	3	Baja
40804886	43	1	F40-F48	Trastornos neuróticos, trastornos relacionados con el estrés y trastornos somatomorfos			1	1	SERTRALINA	ANTIDEPRESIVO ISRS	1,0,0	QUETIAPINA	NEUROLEPTICO ATIPICO	1,0,1	SUPLEMENTO VITAMINICO	OTRO	1,1,1	CLONAZEPAN	SEDANTE	0,0,1	RISPERIDONA	NEUROLEPTICO ATIPICO	1,1,1	SUPLEMENTO VITAMINICO	OTRO	1,0,0	2003	1	0	0	1	0	0	1	0.75	3	Baja
40903118	27	1	G40-G47	Trastornos episódicos y paroxísticos			1	1	LEVETITRACETAN	ANTIEPILEPTICO	1,0,1	TENSORELAX FORTE	OTROS	1,0,1													2019	0	1	0	1	0	1	0	0.75	3	Baja
40924306	21	1	F20-F29	Esquizofrenia, trastornos esquizotípicos y trastornos delirantes	F40-F48		1	1	CARBAMAZEPINA	ANTIEPILEPTICO	1,0,1	SUPLEMENTO VITAMINICO	OTROS	1,1,1													2022	0	1	0	1	0	1	0	0.25	3	Baja
40928140	22	0	F10-F19	Trastornos mentales y del comportamiento debidos al uso de sustancias psicoactivas	F00-F09		1	1	RISPERIDONA	NEUROLEPTICO ATIPICO	1,0,1	BIPERIDENO	ANTICOLINERGICO	1,0,0													2023	0	0	1	0	0	1	0	1	3	Baja
11583754	63	1	G40-G47	Trastornos episódicos y paroxísticos			1	0	AMLODIPINO	OTROS	0,0,1	TOPIRAMATO	ANTIEPILEPTICO	1,0,1													2023	1	0	0	1	0	0	0	1	3	Baja
30026175	30	1	F00-F09	Trastornos mentales orgánicos, incluidos los trastornos sintomáticos			1	1	RISPERIDONA	NEUROLEPTICO ATIPICO	1,0,1	CARBAMAZEPINA	ANTIEPILEPTICO	1,0,1	SUPLEMENTO VITAMINICO	OTRO	1,1,1										2012	0	0	1	1	0	1	0	0.75	3	Baja
11442530	32	1	F40-F48	Trastornos neuróticos, trastornos relacionados con el estrés y trastornos somatomorfos			1	1	CLONAZEPAN	SEDANTE	1,0,1	CIRCADIN	OTROS	0,0,1													2023	0	0	1	1	0	1	0	0.75	3	Baja
40919948	21	1	F30-F39	Trastornos del humor	F40-F48		1	1	SERTRALINA	ANTIDEPRESIVO ISRS	1,0,0																2022	0	0	0	1	1	1	0	0.75	3	Baja
40928256	69	0	F00-F09	Trastornos mentales orgánicos, incluidos los trastornos sintomáticos			1	1	MEMANTINA	OTROS	1,0,1	RISPERIDONA	NEUROLEPTICO ATIPICO	1,0,1	QUETIAPINA	NEUROLEPTICO ATIPICO	1,0,1										2023	0	0	1	1	0	1	0	0.25	3	Baja
40927816	61	0	F40-F48	Trastornos neuróticos, trastornos relacionados con el estrés y trastornos somatomorfos			1	1	RISPERIDONA	NEUROLEPTICO ATIPICO	1,0,1	QUETIAPINA	NEUROLEPTICO ATIPICO	1,0,1													2023	0	1	1	0	0	1	0	0.50	3	Baja
40054556	42	0	F20-F29	Esquizofrenia, trastornos esquizotípicos y trastornos delirantes			1	1	CLORPROMAZINA	NEUROLEPTICO TIPICO	1,0,1	RISPERIDONA	NEUROLEPTICO ATIPICO	1,0,1	SERTRALINA	ANTIDEPRESIVO ISRS	1,0,0										2009	0	1	1	0	0	0	0	1	3	Baja
20291014	58	1	F20-F29	Esquizofrenia, trastornos esquizotípicos y trastornos delirantes			0	0	DECANOATO HALOPERIDOL	NEUROLEPTICO TIPICO	CADA MES	CLORPROMAZINA	NEUROLEPTICO TIPICO	0,0,1	BIPERIDENO	ANTICOLINERGICO	1,0,1	HALOPERIDOL	NEUROLEPTICO TIPICO	1,1,1	QUETIAPINA	NEUROLEPTICO ATIPICO	1,0,1	AC. VALPROICO	ANTIEPILEPTICO	1,0,1	2004	0	1	0	1	0	1	0	0.50	3	Baja
40852694	75	1	F30-F39	Trastornos del humor			1	0	ESCITALOPRAM	ANTIDEPRESIVO ISRS	0,0,1	RISPERIDONA	NEUROLEPTICO ATIPICO	1,0,1	PREGABALINA	ANTIEPILEPTICO	1,1,1	CARBONATO DE LITIO	NORMOTIMICO	1,0,1							2011	0	1	0	1	0	1	0	0.75	3	Baja
40885082	26	1	F20-F29	Esquizofrenia, trastornos esquizotípicos y trastornos delirantes			1	1	RISPERIDONA	NEUROLEPTICO ATIPICO	1,0,1	SUPLEMENTO VITAMINICO	OTROS	1,0,0													2016	0	1	1	0	0	1	0	0.75	3	Baja
20070673	23	1	F00-F09	Trastornos mentales orgánicos, incluidos los trastornos sintomáticos			1	0	CLOPIDOGREL	OTROS	1,0,1	ATORVASTINA	OTROS	1,0,1													2023	0	0	1	1	0	1	0	0	3	Baja
40911011	73	0	F40-F48	Trastornos neuróticos, trastornos relacionados con el estrés y trastornos somatomorfos			1	0	ESCITALOPRAM	ANTIDEPRESIVO ISRS	0,0,1	RISPERIDONA	NEUROLEPTICO ATIPICO	1,0,1													2020	1	0	0	0	1	0	1	0.50	3	Baja
40864038	70	0	F30-F39	Trastornos del humor			0	0	AC. VALPROICO	ANTIEPILEPTICO	1,0,1	QUETIAPINA	NEUROLEPTICO ATIPICO	1,0,1													2013	1	0	0	0	0	1	1	0.50	3	Baja
40899545	22	1	F30-F39	Trastornos del humor			1	1	MIRTAZAPINA	ANTIDEPRESIVO ISRS	0,0,1																2018	0	0	1	1	0	0	1	0.75	3	Baja
20659133	25	1	G40-G47	Trastornos episódicos y paroxísticos			1	1	LEVETITRACETAN	ANTIEPILEPTICO	1,0,1	SUPLEMENTO VITAMINICO	OTROS	1,1,1	DOLGENAL DUO	OTRO	1,0,1										2022	0	0	1	0	0	1	1	0.50	3	Baja
40706739	43	0	F20-F29	Esquizofrenia, trastornos esquizotípicos y trastornos delirantes			1	1	DECANOATO HALOPERIDOL	NEUROLEPTICO TIPICO	CADA MES	BIPERIDENO	ANTICOLINERGICO	1,0,0	RISPERIDONA	NEUROLEPTICO ATIPICO	1,1,1	AC VALPROICO	ANTIEPILEPTICO	1,0,1	QUETIAPINA	NEUROLEPTICO ATIPICO	1,0,1				2005	0	0	1	1	0	1	0	0.50	3	Baja
40927010	31	1	F30-F39	Trastornos del humor			1	1	RISPERIDONA	NEUROLEPTICO ATIPICO	1,0,1	ESCITALOPRAM	ANTIDEPRESIVO ISRS	1,0,0	MIRTAZAPINA	ANTIDEPRESIVO ISRS	0,0,1	QUETIAPINA	NEUROLEPTICO ATIPICO	1,0,1	CARBAMAZEPINA	ANTIEPILEPTICO	1,1,1				2023	0	0	1	1	0	1	0	0	3	Baja
30056679	23	0	F10-F19	Trastornos mentales y del comportamiento debidos al uso de sustancias psicoactivas			1	1	PREGABALINA	ANTIEPILEPTICO	1,0,1	QUETIAPINA	NEUROLEPTICO ATIPICO	1,0,1	FLUOXETINA	ANTIDEPRESIVO ISRS	0,0,1	RISPERIDONA	NEUROLEPTICO ATIPICO	1,0,1							2023	0	0	1	1	0	1	0	0.75	3	Baja
20396534	72	1	F40-F48	Trastornos neuróticos, trastornos relacionados con el estrés y trastornos somatomorfos			1	1	PAROXETINA	ANTIDEPRESIVO ISRS	0,0,1	PREGABALINA	ANTIEPILEPTICO	0,0,1													2010	0	0	1	1	0	1	1	0.75	4	Baja
40860503	65	1	F20-F29	Esquizofrenia, trastornos esquizotípicos y trastornos delirantes			1	1	RISPERIDONA	NEUROLEPTICO ATIPICO	0,0,1	FLUOXETINA	ANTIDEPRESIVO ISRS	1,0,0	QUETIAPINA	NEUROLEPTICO ATIPICO	0,0,1										2013	0	0	1	1	0	1	1	0.75	4	Baja
20583854	31	1	F40-F48	Trastornos neuróticos, trastornos relacionados con el estrés y trastornos somatomorfos			1	1	PREGABALINA	ANTIEPILEPTICO	1,0,0	ESCITALOPRAM	ANTIDEPRESIVO ISRS	1,0,0													2022	0	1	1	0	0	1	1	0.75	4	Baja
11491564	74	1	F00-F09	Trastornos mentales orgánicos, incluidos los trastornos sintomáticos			1	1	RISPERIDONA	NEUROLEPTICO ATIPICO	0,0,1	CITICOLINA	OTROS	1,0,0	SUPLEMENTO VITAMINICO	OTRO	1,0,0										2021	0	0	1	1	0	1	1	0.75	4	Baja
40704765	31	0	F20-F29	Esquizofrenia, trastornos esquizotípicos y trastornos delirantes			1	1	CLORPROMAZINA	NEUROLEPTICO TIPICO	1,0,1	BIPERIDENO	ANTICOLINERGICO	1,0,0													2020	1	1	0	0	0	0	1	1	4	Baja
40856010	53	1	F30-F39	Trastornos del humor			1	1	RISPERIDONA	NEUROLEPTICO ATIPICO	0,0,1	AC. VALPROICO	ANTIEPILEPTICO	0,0,1	QUETIAPINA	NEUROLEPTICO ATIPICO	0,0,1	ARIPIPRAZOL	NEUROLEPTICO ATIPICO	0,0,1	BIPERIDENO	ANTICOLINERGICO	1,0,0				2023	1	0	1	1	0	1	0	0.50	4	Baja
40925978	22	1	F40-F48	Trastornos neuróticos, trastornos relacionados con el estrés y trastornos somatomorfos			1	1	ESCITALOPRAM	ANTIDEPRESIVO ISRS	1,0,0	QUETIAPINA	NEUROLEPTICO ATIPICO	0,0,1	PREGABALINA	ANTIEPILEPTICO	1,1,1										2023	1	0	1	1	0	1	0	0.75	4	Baja
40052919	78	1	F40-F48	Trastornos neuróticos, trastornos relacionados con el estrés y trastornos somatomorfos			1	1	FLUOXETINA	ANTIDEPRESIVO ISRS	1,0,0	QUETIAPINA	NEUROLEPTICO ATIPICO	0,0,1	CLONAZEPAN	SEDANTE	0,0,1										2001	0	1	0	1	0	1	1	0.75	4	Baja
40005121	39	0	F70-F79	Retraso mental			1	1	CARBAMAZEPINA	ANTIEPILEPTICO	1,0,1	LEVOMEPROMAZINA	NEUROLEPTICO TIPICO	0,0,1													2004	0	0	0	1	1	1	1	0.75	4	Baja
40886658	28	0	F40-F48	Trastornos neuróticos, trastornos relacionados con el estrés y trastornos somatomorfos			1	1	PREGABALINA	ANTIEPILEPTICO	1,1,1	RISPERIDONA	NEUROLEPTICO ATIPICO	1,1,1	QUETIAPINA	NEUROLEPTICO ATIPICO	1,1,2	ESCITALOPRAN	ANTIDEPRESIVO ISRS	1,0,0							2016	0	0	1	0	0	1	1	1	4	Baja
11218002	76	1	F00-F09	Trastornos mentales orgánicos, incluidos los trastornos sintomáticos			1	1	MELOXICAN	OTROS	1,1,1	MEMANTINA	OTROS	1,0,0	MULTIVITAMINAS	OTRO	1,0,0										2014	0	0	1	0	1	1	1	0.50	4	Baja
40843152	30	1	F30-F39	Trastornos del humor			1	1	QUETIAPINA	NEUROLEPTICO ATIPICO	1,1,1	DECANOATO DE HALOPERIDOL	NEUROLEPTICO TIPICO	CADA MES	AC. VALPROICO	ANTIEPILEPTICO	1,0,1										2010	1	0	0	1	0	1	0	1	4	Baja
40814647	60	1	F20-F29	Esquizofrenia, trastornos esquizotípicos y trastornos delirantes			1	1	AC. VALPROICO	ANTIEPILEPTICO	0,0,1	CLORPROMAZINA	NEUROLEPTICO TIPICO	0,0,1													2005	0	1	0	1	0	1	1	0.75	4	Baja
40887504	85	1	F00-F09	Trastornos mentales orgánicos, incluidos los trastornos sintomáticos			1	1	RISPERIDONA	NEUROLEPTICO ATIPICO	1,0,1	QUETIAPINA	NEUROLEPTICO ATIPICO	0,0,1	ESMIRTAL	OTRO	1,1,1										2016	0	0	1	1	0	1	0	1	4	Baja
40051749	48	0	F20-F29	Esquizofrenia, trastornos esquizotípicos y trastornos delirantes			1	1	DECANOATO HALOPERIDOL	NEUROLEPTICO TIPICO	CADA MES	RISPERIDONA	NEUROLEPTICO ATIPICO	0,0,1	BIPERIDENO	ANTICOLINERGICO	1,0,0										2004	0	0	1	1	0	1	1	0.75	4	Baja
11159868	33	1	G40-G47	Trastornos episódicos y paroxísticos			1	1	LAMOTRIGINA	NEUROLEPTICO ATIPICO	1,1,1	LAMOTRIGINA	NEUROLEPTICO ATIPICO	1,0,1													2013	0	0	1	1	0	1	1	0.50	4	Baja
11159868	33	1	G40-G47	Trastornos episódicos y paroxísticos			1	1	LAMOTRIGINA	NEUROLEPTICO ATIPICO	1,1,1	LAMOTRIGINA	NEUROLEPTICO ATIPICO	1,0,1													2013	0	0	1	1	0	1	1	0.50	4	Baja
40051749	47	0	F20-F29	Esquizofrenia, trastornos esquizotípicos y trastornos delirantes			1	1	DECANOATO HALOPERIDOL	NEUROLEPTICO TIPICO	CADA MES	RISPERIDONA	NEUROLEPTICO ATIPICO	0,0,1	BIPERIDENO	ANTICOLINERGICO	1,0,0										2004	0	0	1	1	0	1	1	0.75	4	Baja
40801035	57	0	F20-F29	Esquizofrenia, trastornos esquizotípicos y trastornos delirantes			1	1	FLUOXETINA	ANTIDEPRESIVO ISRS	1,0,0	CLORPROMAZINA	NEUROLEPTICO TIPICO	0,0,1													2003	1	1	0	1	0	0	0	1	4	Baja
40707296	42	0	F20-F29	Esquizofrenia, trastornos esquizotípicos y trastornos delirantes			1	1	CARBAMAZEPINA	ANTIEPILEPTICO	1,1,1	RISPERIDONA	NEUROLEPTICO ATIPICO	1,0,0	CLORPROMAZINA	NEUROLEPTICO TIPICO	0,0,1	HALOPERIDOL	NEUROLEPTICO TIPICO	1,0,0							2006	0	0	1	1	0	1	0	1	4	Baja
40035264	42	1	F70-F79	Retraso mental	G40-G46		1	1	CLORPROMAZINA	NEUROLEPTICO TIPICO	0,0,1	HEPASIL CAP	OTROS	1,0,0													2004	0	1	0	1	0	1	1	0.75	4	Baja
11122938	38	0	F40-F48	Trastornos neuróticos, trastornos relacionados con el estrés y trastornos somatomorfos			0	0	PREGABALINA	ANTIEPILEPTICO	1,1,1	RISPERIDONA	NEUROLEPTICO ATIPICO	1,0,1	ESCITALOPRAM	ANTIDEPRESIVO ISRS	1,0,0										2023	1	0	0	1	0	1	0	1	4	Baja
40835148	54	1	F30-F39	Trastornos del humor			1	1	CLOZAPINA	NEUROLEPTICO ATIPICO	1,0,1	BIPERIDENO	ANTICOLINERGICO	1,0,1	SUPLEMENTO VITAMINICO	OTRO	0,1,0	QUETIAPINA	NEUROLEPTICO ATIPICO	1,0,0	CLORPROMAZINA	NEUROLEPTICO TIPICO	1,0,1				2008	1	1	1	0	0	1	0	0.75	4	Baja
40000210	87	1	F00-F09	Trastornos mentales orgánicos, incluidos los trastornos sintomáticos	F40-F48		1	0	CLONAZEPAN	SEDANTE	0,0,1	MIRTAZAPINA	ANTIDEPRESIVO ISRS	0,0,1	SUPLEMENTO VITAMINICO	OTRO	1,0,0	SERTRALINA	ANTIDEPRESIVO ISRS	1,0,0	PREGABALINA	ANTIEPILEPTICO	1,0,1	SUPLEMENTO VITAMINICO	OTRO	1,1,0	2005	1	1	0	1	0	0	0	1	4	Baja
40051749	47	0	F20-F29	Esquizofrenia, trastornos esquizotípicos y trastornos delirantes			1	1	DECANOATO HALOPERIDOL	NEUROLEPTICO TIPICO	CADA MES	RISPERIDONA	NEUROLEPTICO ATIPICO	0,0,1	BIPERIDENO	ANTICOLINERGICO	1,0,0										2004	0	0	1	1	0	1	1	0.75	4	Baja
11159868	33	1	G40-G47	Trastornos episódicos y paroxísticos			1	1	LAMOTRIGINA	NEUROLEPTICO ATIPICO	1,1,1	LACOSAMIDA	OTROS	1,0,1													2013	0	0	1	1	0	1	1	0.50	4	Baja
40000210	87	1	F00-F09	Trastornos mentales orgánicos, incluidos los trastornos sintomáticos			1	1	CLONAZEPAN	SEDANTE	0,0,1	MIRTAZAPINA	ANTIDEPRESIVO ISRS	0,0,1	SERTRALINA	ANTIDEPRESIVO ISRS	1,0,0	PREGABALINA	ANTIEPILEPTICO	1,0,1	SUPLEMENTO VITAMINICO	OTRO	1,1,0	SUPLEMENTO VITAMINICO	OTRO	1,0,0	2005	1	1	0	1	0	0	0	1	4	Baja
40005121	39	0	F70-F79	Retraso mental			1	1	CARBAMAZEPINA	ANTIEPILEPTICO	0,0,1	LEVOMEPROMAZINA	NEUROLEPTICO TIPICO	0,0,1													2004	0	0	0	1	1	1	1	0.75	4	Baja
40052919	34	1	F40-F48	Trastornos neuróticos, trastornos relacionados con el estrés y trastornos somatomorfos			1	1	FLUOXETINA	ANTIDEPRESIVO ISRS	1,0,0	QUETIAPINA	NEUROLEPTICO ATIPICO	0,0,1	CLONAZEPAN	SEDANTE	0,0,1										2004	0	1	0	1	0	1	1	0.75	4	Baja
40922752	21	0	F20-F29	Esquizofrenia, trastornos esquizotípicos y trastornos delirantes			1	1	RISPERIDONA	NEUROLEPTICO ATIPICO	0,0,1	AC. VALPROICO	ANTIEPILEPTICO	0,0,1	BIPERIDENO	ANTICOLINERGICO	1,0,0	SUPLEMENTO VITAMINICO	OTRO	1,0,0							2022	0	0	1	1	0	1	1	0.75	4	Baja
40059794	48	0	F20-F29	Esquizofrenia, trastornos esquizotípicos y trastornos delirantes			1	1	BIPERIDENO	ANTICOLINERGICO	2,0,2	HALOPERIDOL	NEUROLEPTICO TIPICO	1,0,1	QUETIAPINA	NEUROLEPTICO ATIPICO	1,0,1	DECANOATO DE HALOPERIDOL	NEUROLEPTICO TIPICO	CADA MES							2003	0	0	1	1	0	1	1	0	4	Baja
20855555	32	1	F40-F48	Trastornos neuróticos, trastornos relacionados con el estrés y trastornos somatomorfos			1	1	PREGABALINA	ANTIEPILEPTICO	1,0,1	PAROXETINA	ANTIDEPRESIVO ISRS	0,0,1	SUPLEMENTO VITAMINICO	OTRO	1,1,1	PREGABALINA	ANTIEPILEPTICO	1,0,1	QUETIAPINA	NEUROLEPTICO ATIPICO	1,0,1	SUPLEMENTO VITAMINICO	OTRO	1,0,0	2023	0	1	0	1	0	0	1	1	4	Baja
40058593	44	0	F20-F29	Esquizofrenia, trastornos esquizotípicos y trastornos delirantes			1	1	DECANOATO HALOPERIDOL	NEUROLEPTICO TIPICO	CADA MES	HALOPERIDOL	NEUROLEPTICO TIPICO	1,0,1	BIPERIDENO	ANTICOLINERGICO	1,0,1	MIRTAZAPINA	ANTIDEPRESIVO ISRS	0,0,1							2008	0	1	1	1	0	1	0	0.50	4	Baja
11237908	36	0	F20-F29	Esquizofrenia, trastornos esquizotípicos y trastornos delirantes			1	1	CLOZAPINA	NEUROLEPTICO ATIPICO	0,0,1	SUPLEMENTO VITAMINICO	OTROS	1,0,0	SERTRALINA	ANTIDEPRESIVO ISRS	1,0,0	AC VALPROICO	ANTIEPILEPTICO	1,0,1	ZOPICLONA	HIPNOTICO	0,0,1				2011	1	0	0	1	0	0	1	1	4	Baja
10871302	41	1	F20-F29	Esquizofrenia, trastornos esquizotípicos y trastornos delirantes			1	1	RISPERIDONA	NEUROLEPTICO ATIPICO	1,0,1	CLORPROMAZINA	NEUROLEPTICO TIPICO	0,0,1	HALOPERIDOL	NEUROLEPTICO TIPICO	1,0,1	BIPERIDENO	ANTICOLINERGICO	1,0,1							2014	1	0	1	1	0	1	0		4	Baja
40040809	43	0	F20-F29	Esquizofrenia, trastornos esquizotípicos y trastornos delirantes			1	1	HALOPERIDOL	NEUROLEPTICO TIPICO	1,1,1	CLORPROMAZINA	NEUROLEPTICO TIPICO	0,0,1													2003	1	1	0	1	0	1	0	0.75	4	Baja
40854915	31	1	F40-F48	Trastornos neuróticos, trastornos relacionados con el estrés y trastornos somatomorfos			1	1	ESCITALOPRAM	ANTIDEPRESIVO ISRS	0,0,1	HIDROXICINA	OTROS	1,0,1	PREGABALINA	ANTIEPILEPTICO	1,1,1	QUETIAPINA	NEUROLEPTICO ATIPICO	1,0,1							2012	0	1	1	1	0	0	1	0.75	4	Baja
40916046	24	0	F20-F29	Esquizofrenia, trastornos esquizotípicos y trastornos delirantes	F10-F19		1	1	RISPERIDONA	NEUROLEPTICO ATIPICO	1,0,1	QUETIAPINA	NEUROLEPTICO ATIPICO	1,0,1	CLORPROMAZINA	NEUROLEPTICO TIPICO	0,0,1	BIPERIDENO	ANTICOLINERGICO	1,0,1							2021	0	0	1	0	0	1	1	1	4	Baja
40036084	78	0	F00-F09	Trastornos mentales orgánicos, incluidos los trastornos sintomáticos			1	1	CLOZAPINA	NEUROLEPTICO ATIPICO	0,0,1	SUPLEMENTO VITAMINICO	OTROS	1,1,1	CARBAMAZEPINA	ANTIEPILEPTICO	1,1,1	RISPERIDONA	NEUROLEPTICO ATIPICO	1,0,1							2006	0	0	0	1	0	1	1	1	4	Baja
30037223	34	0	F20-F29	Esquizofrenia, trastornos esquizotípicos y trastornos delirantes	F70-F79		1	1	RISPERIDONA	NEUROLEPTICO ATIPICO	1,0,1	PREGABALINA	ANTIEPILEPTICO	1,0,1	QUETIAPINA	NEUROLEPTICO ATIPICO	1,0,1										2014	0	1	0	1	0	1	1	0.50	4	Baja
40921492	24	0	F20-F29	Esquizofrenia, trastornos esquizotípicos y trastornos delirantes			1	1	RISPERIDONA	NEUROLEPTICO ATIPICO	1,0,1	QUETIAPINA	NEUROLEPTICO ATIPICO	1,0,1													2022	0	1	1	1	0	1	0	0.25	4	Baja
40922139	36	1	F30-F39	Trastornos del humor			1	1	VENLAFAXINA	ANTIDEPRESIVO ISRS	1,0,0	PREGABALINA	ANTIEPILEPTICO	1,0,1													2022	1	1	0	1	0	1	0	0.75	4	Baja
40924859	73	1	F40-F48	Trastornos neuróticos, trastornos relacionados con el estrés y trastornos somatomorfos			1	0	QUETIAPINA	NEUROLEPTICO ATIPICO	1,0,1	QUETIAPINA	NEUROLEPTICO ATIPICO	1,0,1	ESCITALOPRAM	ANTIDEPRESIVO ISRS	0,0,1										2023	0	0	1	1	0	1	1	0.75	4	Baja
40833981	39	1	G40-G47	Trastornos episódicos y paroxísticos			1	1	LAMOTRIGINA	NEUROLEPTICO ATIPICO	1,0,1																2008	0	0	1	1	0	1	1	0.75	4	Baja
40836790	63	0	F20-F29	Esquizofrenia, trastornos esquizotípicos y trastornos delirantes			1	0	DECANOATO HALOPERIDOL	NEUROLEPTICO TIPICO	CADA MES	SUPLEMENTO VITAMINICO	OTROS	1,0,0	CLORPROMAZINA	NEUROLEPTICO TIPICO	0,0,1										2008	1	1	1	0	0	0	1	0.50	4	Baja
40862709	26	0	F20-F29	Esquizofrenia, trastornos esquizotípicos y trastornos delirantes			0	1	CLOZAPINA	NEUROLEPTICO ATIPICO	0,0,1	SUPLEMENTO VITAMINICO	OTROS	1,0,0	RISPERIDONA	NEUROLEPTICO ATIPICO	1,1,1										2013	0	0	1	1	0	1	1	0.50	4	Baja
40928418	18	0	F40-F48	Trastornos neuróticos, trastornos relacionados con el estrés y trastornos somatomorfos			1	1	SETRALINA	ANTIDEPRESIVO ISRS	1,0,0																2023	0	1	1	0	1	0	1	0.75	4	Baja
40925845	36	1	F40-F48	Trastornos neuróticos, trastornos relacionados con el estrés y trastornos somatomorfos			1	1	CLONAZEPAN	SEDANTE	1,0,1																2023	0	0	1	1	0	1	1	0.75	4	Baja
1178688	34	0	F40-F48	Trastornos neuróticos, trastornos relacionados con el estrés y trastornos somatomorfos			1	1	SERTRALINA	ANTIDEPRESIVO ISRS	1,0,0	RISPERIDONA	NEUROLEPTICO ATIPICO	1,0,1													2014	1	0	1	1	0	0	1	0.50	4	Baja
30250445	19	0	F40-F48	Trastornos neuróticos, trastornos relacionados con el estrés y trastornos somatomorfos			1	1	RISPERIDONA	NEUROLEPTICO ATIPICO	1,0,1	SERTRALINA	ANTIDEPRESIVO ISRS	1,0,0	PREGABALINA	ANTIEPILEPTICO	1,1,1	SUPLEMENTO VITAMINICO	OTRO	1,0,0							2023	1	1	1	0	0	1	0	0.75	4	Baja
20119455	54	1	F30-F39	Trastornos del humor			1	1	CLOZAPINA	NEUROLEPTICO ATIPICO	0,0,1	SERTRALINA	ANTIDEPRESIVO ISRS	1,0,0	AC. VALPROICO	ANTIEPILEPTICO	1,0,0										2009	1	1	0	1	0	1	1	0.75	5	Baja
20523245	21	1	F20-F29	Esquizofrenia, trastornos esquizotípicos y trastornos delirantes			1	1	SUPLEMENTO VITAMINICO	OTROS	1,0,0																2023	1	1	0	1	1	0	1	0.75	5	Baja
20552906	65	1	F30-F39	Trastornos del humor	F60-F69		1	1	SERTRALINA	ANTIDEPRESIVO ISRS	1,0,0	MEMANTINA	OTROS	1,0,0	RISPERIDONA	NEUROLEPTICO ATIPICO	0,0,1	LAMOTRIGINA	NEUROLEPTICO ATIPICO	0,0,1							2005	0	1	1	1	0	1	1	0.50	5	Baja
40885112	57	1	F40-F48	Trastornos neuróticos, trastornos relacionados con el estrés y trastornos somatomorfos			1	1	QUETIAPINA	NEUROLEPTICO ATIPICO	1,0,1	PREGABALINA	ANTIEPILEPTICO	1,0,1	SERTRALINA	ANTIDEPRESIVO ISRS	1,0,0	MIRTAZAPINA	ANTIDEPRESIVO ISRS	0,0,1	SUPLEMENTO VITAMINICO	OTRO	1,1,1				2016	1	1	0	1	1	0	1	0.50	5	Baja
40922817	18	0	G40-G47	Trastornos episódicos y paroxísticos			1	1	CARBAMAZEPINA	ANTIEPILEPTICO	1,0,1	SUPLEMENTO VITAMINICO	OTROS	0,1,0													2023	1	1	1	0	0	1	1	0.75	5	Baja
40845400	72	1	F20-F29	Esquizofrenia, trastornos esquizotípicos y trastornos delirantes			1	1	DECANOATO HALOPERIDOL	NEUROLEPTICO TIPICO	CADA MES	SUPLEMENTO VITAMINICO	OTROS	1,0,0	QUETIAPINA	NEUROLEPTICO ATIPICO	0,0,1										2010	1	1	1	0	0	1	0	1	5	Baja
40873522	30	0	F20-F29	Esquizofrenia, trastornos esquizotípicos y trastornos delirantes			1	1	CARBAMAZEPINA	ANTIEPILEPTICO	0,0,1	SILIMARINA	OTROS	1,0,0	RISPERIDONA	NEUROLEPTICO ATIPICO	1,0,1	CLORPROMAZINA	NEUROLEPTICO TIPICO	0,0,1							2014	0	1	1	1	0	1	1	0.25	5	Baja
20552906	65	1	F30-F39	Trastornos del humor	F60-F69		1	1	SERTRALINA	ANTIDEPRESIVO ISRS	1,0,0	MEMANTINA	OTROS	1,0,0	RISPERIDONA	NEUROLEPTICO ATIPICO	1,0,0	LAMOTRIGINA	NEUROLEPTICO ATIPICO	1,0,0							2005	0	1	1	1	0	1	1	0.50	5	Baja
40911906	70	0	F00-F09	Trastornos mentales orgánicos, incluidos los trastornos sintomáticos			1	1	HALOPERIDOL	NEUROLEPTICO TIPICO	1,1,1	CARBAMAZEPINA	ANTIEPILEPTICO	1,1,1	FENITONIA	ANTIEPILEPTICO	0,0,1	QUETIAPINA	NEUROLEPTICO ATIPICO	0,0,1							2021	0	1	1	0	1	1	1	0	5	Baja
40906309	63	1	F30-F39	Trastornos del humor			1	1	LEVOMEPROMAZINA	NEUROLEPTICO TIPICO	1,0,1	QUETIAPINA	NEUROLEPTICO ATIPICO	1,0,1	CARBAMAZEPINA	ANTIEPILEPTICO	1,0,1										2019	1	1	1	0	0	1	0	1	5	Baja
20583972	36	1	F30-F39	Trastornos del humor			1	1	QUETIAPINA	NEUROLEPTICO ATIPICO	1,1,1	RISPERIDONA	NEUROLEPTICO ATIPICO	1,1,1	PREGABALINA	ANTIEPILEPTICO	1,0,0										2022	0	1	0	1	0	1	1	1	5	Baja
40906309	19	1	F30-F39	Trastornos del humor			1	1	LEVOMEPROMAZINA	NEUROLEPTICO TIPICO	1,0,1	QUETIAPINA	NEUROLEPTICO ATIPICO	1,0,1	CARBAMAZEPINA	ANTIEPILEPTICO	1,0,1	AC VALPROICO	ANTIEPILEPTICO	1,1,1							2019	1	1	1	0	0	1	0	1	5	Baja
40897794	29	0	F40-F48	Trastornos neuróticos, trastornos relacionados con el estrés y trastornos somatomorfos			1	1	PREGABALINA	ANTIEPILEPTICO	1,0,1	QUETIAPINA	NEUROLEPTICO ATIPICO	0,0,1	AC. VALPROICO	ANTIEPILEPTICO	0,0,1	SERTRALINA	ANTIDEPRESIVO ISRS	1,0,0							2018	1	0	0	1	1	1	1	0.75	5	Baja
40002427	58	1	G40-G47	Trastornos episódicos y paroxísticos			1	1	CEUMID	OTROS	1,0,1	LAMOTRIGINA	NEUROLEPTICO ATIPICO	1,1,1													2017	1	0	1	1	0	1	0	1	5	Baja
40922817	19	0	G40-G47	Trastornos episódicos y paroxísticos			1	1	CARBAMAZEPINA	ANTIEPILEPTICO	1,0,1	SUPLEMENTO VITAMINICO	OTROS	0,1,0													2022	1	1	1	0	0	1	1	0.75	5	Baja
40885112	57	1	F40-F48	Trastornos neuróticos, trastornos relacionados con el estrés y trastornos somatomorfos			1	1	QUETIAPINA	NEUROLEPTICO ATIPICO	0,0,1	PREGABALINA	ANTIEPILEPTICO	1,1,1	SERTRALINA	ANTIDEPRESIVO ISRS	1,0,0	MIRTAZAPINA	ANTIDEPRESIVO ISRS	0,0,1	SUPLEMENTO VITAMINICO	OTRO	1,1,0				2016	1	1	0	1	1	0	1	0.50	5	Baja
40039341	63	0	F20-F29	Esquizofrenia, trastornos esquizotípicos y trastornos delirantes			1	1	DECANOATO HALOPERIDOL	NEUROLEPTICO TIPICO	CADA MES	CLORPROMAZINA	NEUROLEPTICO TIPICO	0,0,1	RISPERIDONA	NEUROLEPTICO ATIPICO	1,0,1	BIPERIDENO	ANTICOLINERGICO	1,0,0							2006	1	0	1	1	0	0	1	1	5	Baja
40927195	30	1	F40-F48	Trastornos neuróticos, trastornos relacionados con el estrés y trastornos somatomorfos			1	1	ESCITALOPRAM	ANTIDEPRESIVO ISRS	0,1,0	RISPERIDONA	NEUROLEPTICO ATIPICO	1,1,1	PREGABALINA	ANTIEPILEPTICO	1,1,1	SUPLEMENTO VITAMINICO	OTRO	1,0,0							2023	1	1	1	1	0	0	1		5	Baja
40924932	48	1	F20-F29	Esquizofrenia, trastornos esquizotípicos y trastornos delirantes			1	1	CLOZAPINA	NEUROLEPTICO ATIPICO	0,0,1	ARIPIPRAZOL	NEUROLEPTICO ATIPICO	0,0,1													2023	0	1	1	1	0	1	1	0.50	5	Baja
40925971	26	1	F40-F48	Trastornos neuróticos, trastornos relacionados con el estrés y trastornos somatomorfos			1	1	SERTRALINA	ANTIDEPRESIVO ISRS	1,0,0	LAMOTRIGINA	NEUROLEPTICO ATIPICO	1,0,1	SUPLEMENTO VITAMINICO	OTRO	1,0,0										2023	0	1	1	1	0	1	1	0.75	5	Baja
40829439	83	0	G40-G47	Trastornos episódicos y paroxísticos			1	0	CARBAMAZEPINA	ANTIEPILEPTICO	1,0,1	TOPIRAMATO	ANTIEPILEPTICO	1,0,1	RISPERIDONA	NEUROLEPTICO ATIPICO	1,1,1	CLONAZEPAN	SEDANTE	0,0,1							2007	1	1	0	1	0	1	1	0.75	5	Baja
40927668	58	1	F40-F48	Trastornos neuróticos, trastornos relacionados con el estrés y trastornos somatomorfos	F00-F09		1	1	PAROXETINA	ANTIDEPRESIVO ISRS	0,0,1	RISPERIDONA	NEUROLEPTICO ATIPICO	1,0,1	SUPLEMENTO VITAMINICO	OTRO	1,0,0	CITICOLINA	OTRO	1,0,1							2023	0	1	1	1	0	1	1	0.75	5	Baja
40802002	52	0	F00-F09	Trastornos mentales orgánicos, incluidos los trastornos sintomáticos	G40-G46		1	1	CLORPROMAZINA	NEUROLEPTICO TIPICO	1,0,1	CLONAZEPAN	SEDANTE	0,0,1													2003	0	1	1	1	0	1	1	0.75	5	Baja
10546363	76	1	F50-F59	Síndromes del comportamiento asociados con alteraciones fisiológicas y factores físicos			1	1	PREGABALINA	ANTIEPILEPTICO	1,0,1	MIRTAZAPINA	ANTIDEPRESIVO ISRS	0,0,1	SUPLEMENTO VITAMINICO	OTRO	1,0,0	QUETIAPINA	NEUROLEPTICO ATIPICO	1,0,1	SUPLEMENTO VITAMINICO	OTRO	1,0,1				2021	1	1	0	1	0	1	0	1	5	Baja
40926621	41	1	F20-F29	Esquizofrenia, trastornos esquizotípicos y trastornos delirantes			1	1	QUETIAPINA	NEUROLEPTICO ATIPICO	1,0,1	CLORPROMAZINA	NEUROLEPTICO TIPICO	0,0,1	RISPERIDONA	NEUROLEPTICO ATIPICO	1,1,1	BIPERIDENO	ANTICOLINERGICO	1,0,1							2023	1	0	0	1	1	1	0	1	5	Baja
40849621	40	0	F70-F79	Retraso mental	G20-G26	F10-F19	1	1	CLONAZEPAN	SEDANTE	1,0,1	BIPERIDENO	ANTICOLINERGICO	1,0,0	CLORPROMAZINA	NEUROLEPTICO TIPICO	0,0,1	SERTRALINA	ANTIDEPRESIVO ISRS	1,0,0							2011	1	1	0	1	0	1	0	1	5	Baja
40927229	24	1	F20-F29	Esquizofrenia, trastornos esquizotípicos y trastornos delirantes			1	1	QUETIAPINA	NEUROLEPTICO ATIPICO	1,0,1	AC. VALPROICO	ANTIEPILEPTICO	1,0,1	RISPERIDONA	NEUROLEPTICO ATIPICO	1,1,1	LEVOMEPROMAZINA	NEUROLEPTICO TIPICO	0,0,1							2023	1	1	1	1	0	1	0	0.75	5	Baja
40821688	51	1	F30-F39	Trastornos del humor			1	1	CLOZAPINA	NEUROLEPTICO ATIPICO	0,0,1	RISPERIDONA	NEUROLEPTICO ATIPICO	1,0,1	QUETIAPINA	NEUROLEPTICO ATIPICO	1,0,1	SUPLEMENTO VITAMINICO	OTRO	1,0,0							2006	1	1	1	1	0	1	0	0.75	5	Baja
40914357	58	0	F20-F29	Esquizofrenia, trastornos esquizotípicos y trastornos delirantes			0	0	CLORPROMAZINA	NEUROLEPTICO TIPICO	1,0,1	QUETIAPINA	NEUROLEPTICO ATIPICO	1,0,1	SUPLEMENTO VITAMINICO	OTRO	1,1,1	RISPERIDONA	NEUROLEPTICO ATIPICO	1,0,1	BIPERIDENO	ANTICOLINERGICO	1,0,1	AC. VALPROICO	ANTIEPILEPTICO	1,0,1	2021	1	1	0	1	0	1	0	1	5	Baja
40927586	67	0	F30-F39	Trastornos del humor			1	1	PAROXETINA	ANTIDEPRESIVO ISRS	0,0,1	BIPERIDENO	ANTICOLINERGICO	1,0,0	SUPLEMENTO VITAMINICO	OTRO	1,1,1	PREGABALINA	ANTIEPILEPTICO	1,0,1	RISPERIDONA	NEUROLEPTICO ATIPICO	1,1,1	SUPLEMENTO VITAMINICO	OTRO	1,0,0	2023	0	1	1	1	0	1	1	0.75	5	Baja
40920137	81	1	F00-F09	Trastornos mentales orgánicos, incluidos los trastornos sintomáticos			0	0	RISPERIDONA	NEUROLEPTICO ATIPICO	1,0,1	QUETIAPINA	NEUROLEPTICO ATIPICO	1,0,1	SERTRALINA	ANTIDEPRESIVO ISRS	1,0,0	MEMANTINA	OTRO	1,0,0							2022	1	1	0	1	0	1	0	1	5	Baja
40927668	58	1	F40-F48	Trastornos neuróticos, trastornos relacionados con el estrés y trastornos somatomorfos	F00-F09		1	1	PAROXETINA	ANTIDEPRESIVO ISRS	0,0,1	RISPERIDONA	NEUROLEPTICO ATIPICO	1,0,1													2023	0	1	1	1	0	1	1	0.75	5	Baja
10834669	86	0	F00-F09	Trastornos mentales orgánicos, incluidos los trastornos sintomáticos			1	1	RISPERIDONA	NEUROLEPTICO ATIPICO	1,0,1	QUETIAPINA	NEUROLEPTICO ATIPICO	1,0,1	LORAZEPAM	SEDANTE	0,0,1	SUPLEMENTO VITAMINICO	OTRO	1,0,0	MEMANTINA	OTRO	1,0,1				2023	1	1	1	1	0	1	0	0	5	Baja
30254590	29	0	F10-F19	Trastornos mentales y del comportamiento debidos al uso de sustancias psicoactivas			1	1	FLUVOX	ANTIDEPRESIVO ISRS	1,0,0	PREGABALINA	ANTIEPILEPTICO	1,0,1													2014	0	1	0	1	0	1	1	1	5	Baja
20887715	18	1	F40-F48	Trastornos neuróticos, trastornos relacionados con el estrés y trastornos somatomorfos			1	1	ESCITALOPRAM	ANTIDEPRESIVO ISRS	0,0,1	RISPERIDONA	NEUROLEPTICO ATIPICO	1,0,1													2023	0	0	1	1	0	1	1	1	5	Baja
40886055	42	0	F30-F39	Trastornos del humor			1	1	CARBONATO DE LITIO	NORMOTIMICO	1,0,1	QUETIAPINA	NEUROLEPTICO ATIPICO	1,0,1													2016	1	1	0	1	0	0	1	1	5	Baja
40878030	24	0	F20-F29	Esquizofrenia, trastornos esquizotípicos y trastornos delirantes			1	1	CLOZAPINA	NEUROLEPTICO ATIPICO	0,0,1	HALOPERIDOL	NEUROLEPTICO TIPICO	1,0,1	SUPLEMENTO VITAMINICO	OTRO	1,0,0										2015	1	0	1	1	0	1	1	0	5	Baja
40886302	23	1	F40-F48	Trastornos neuróticos, trastornos relacionados con el estrés y trastornos somatomorfos			1	1	ESCITALOPRAM	ANTIDEPRESIVO ISRS	0,0,1	PREGABALINA	ANTIEPILEPTICO	1,0,1													2016	1	1	0	1	0	1	0	1	5	Baja
40918913	38	1	G40-G47	Trastornos episódicos y paroxísticos			1	1	LAMOTRIGINA	NEUROLEPTICO ATIPICO	1,0,1	AC. VALPROICO	ANTIEPILEPTICO	1,0,1													2023	1	0	1	1	0	1	1	0.75	5	Baja
40815748	56	1	F20-F29	Esquizofrenia, trastornos esquizotípicos y trastornos delirantes			1	1	CLORPROMAZINA	NEUROLEPTICO TIPICO	1,0,1	CLOZAPINA	NEUROLEPTICO ATIPICO	0,0,1	BIPERIDENO	ANTICOLINERGICO	1,0,1	RISPERIDONA	NEUROLEPTICO ATIPICO	1,0,1							2005	0	0	1	1	0	1	1	1	5	Baja
40028342	59	1	F20-F29	Esquizofrenia, trastornos esquizotípicos y trastornos delirantes			1	1	DECANOATO HALOPERIDOL	NEUROLEPTICO TIPICO	CADA MES	LEVOMEPROMAZINA	NEUROLEPTICO TIPICO	0,0,1	RISPERIDONA	NEUROLEPTICO ATIPICO	1,1,1	BIPERIDENO	ANTICOLINERGICO	1,0,1							2004	0	0	1	1	1	1	1	0.75	5	Baja
40059012	40	1	F70-F79	Retraso mental			1	1	TRIFLUOPERAZINA	NEUROLEPTICO TIPICO	1,0,1	CARBAMAZEPINA	ANTIEPILEPTICO	1,0,1	QUETIAPINA	NEUROLEPTICO ATIPICO	1,0,1										2003	1	1	0	1	0	1	1	0.75	5	Baja
40894856	33	0	F00-F09	Trastornos mentales orgánicos, incluidos los trastornos sintomáticos			1	1	RISPERIDONA	NEUROLEPTICO ATIPICO	1,0,1	LEVOMEPROMAZINA	NEUROLEPTICO TIPICO	0,0,1	MEMANTINA	OTRO	1,0,0	CLOZAPINA	NEUROLEPTICO ATIPICO	0,0,1							2017	0	1	1	1	0	1	1	0.75	5	Baja
40927436	19	1	F40-F48	Trastornos neuróticos, trastornos relacionados con el estrés y trastornos somatomorfos			1	1	ESCITALOPRAM	ANTIDEPRESIVO ISRS	0,0,1	ZOPICLONA	HIPNOTICO	0,0,1													2023	1	1	0	1	0	1	1	0.50	5	Baja
40056672	75	1	F20-F29	Esquizofrenia, trastornos esquizotípicos y trastornos delirantes			1	1	QUETIAPINA	NEUROLEPTICO ATIPICO	1,0,1	RISPERIDONA	NEUROLEPTICO ATIPICO	1,0,1	BIPERIDENO	ANTICOLINERGICO	1,0,1										2003	1	1	1	0	0	1	0	1	5	Baja
40817109	62	0	F20-F29	Esquizofrenia, trastornos esquizotípicos y trastornos delirantes			1	1	RISPERIDONA	NEUROLEPTICO ATIPICO	1,0,1	HALOPERIDOL	NEUROLEPTICO TIPICO	1,0,1	CLORPROMAZINA	NEUROLEPTICO TIPICO	0,0,1	BIPERIDENO	ANTICOLINERGICO	1,0,1							2005	0	1	0	1	0	1	1	1	5	Baja
40923921	22	0	F40-F48	Trastornos neuróticos, trastornos relacionados con el estrés y trastornos somatomorfos	F30-F39		1	1	FLUVOX	ANTIDEPRESIVO ISRS	1,0,0	LAMOTRIGINA	NEUROLEPTICO ATIPICO	1,0,1													2022	0	1	0	0	1	1	1	1	5	Baja
40805951	56	1	F20-F29	Esquizofrenia, trastornos esquizotípicos y trastornos delirantes			1	1	CLORPROMAZINA	NEUROLEPTICO TIPICO	1,0,1	RISPERIDONA	NEUROLEPTICO ATIPICO	1,0,1	AMITRIPILINA	ANTIDEPRESIVO TRICICLICO	1,0,1	SUPLEMENTO VITAMINICO	OTRO	1,1,1	SUPLEMENTO VITAMINICO	OTRO	1,0,0				2004	0	1	1	1	0	1	1	0.75	5	Baja
40855133	25	0	F70-F79	Retraso mental			1	1	BIPERIDENO	ANTICOLINERGICO	2,0,2	RISPERIDONA	NEUROLEPTICO ATIPICO	1,0,1	CLONAZEPAN	SEDANTE	0,0,1	RISPERIDONA	NEUROLEPTICO ATIPICO	1,0,1							2012	0	1	1	1	0	1	1	0.75	5	Baja
11335161	63	1	G40-G47	Trastornos episódicos y paroxísticos			1	1	LEVETITRACETAN	ANTIEPILEPTICO	1,0,1	HIDROXICINA	OTROS	1,0,1													2022	0	1	1	1	0	1	1	0.75	5	Baja
40928495	39	0	F50-F59	Síndromes del comportamiento asociados con alteraciones fisiológicas y factores físicos			1	1	ESCITALOPRAM	ANTIDEPRESIVO ISRS	0,0,1	QUETIAPINA	NEUROLEPTICO ATIPICO	1,0,1													2023	0	0	1	1	0	1	1	1	5	Baja
40926025	23	0	F40-F48	Trastornos neuróticos, trastornos relacionados con el estrés y trastornos somatomorfos			1	1	ESCITALOPRAM	ANTIDEPRESIVO ISRS	0,0,1	QUETIAPINA	NEUROLEPTICO ATIPICO	1,0,1	MIRTAZAPINA	ANTIDEPRESIVO ISRS	0,0,1	PREGABALINA	ANTIEPILEPTICO	1,0,1	SUPLEMENTO VITAMINICO	OTRO	1,0,1				2023	1	0	0	1	0	1	1	1	5	Baja
40833609	55	1	F20-F29	Esquizofrenia, trastornos esquizotípicos y trastornos delirantes			1	1	DECANOATO HALOPERIDOL	NEUROLEPTICO TIPICO	CADA MES	RISPERIDONA	NEUROLEPTICO ATIPICO	1,0,1	QUETIAPINA	NEUROLEPTICO ATIPICO	1,0,1	AC VALPROICO	ANTIEPILEPTICO	1,0,1							2008	1	1	0	1	0	0	1	1	5	Baja
30447700	29	0	F10-F19	Trastornos mentales y del comportamiento debidos al uso de sustancias psicoactivas			0	1	SERTRALINA	ANTIDEPRESIVO ISRS	1,0,0	RISPERIDONA	NEUROLEPTICO ATIPICO	1,0,1	CLORPROMAZINA	NEUROLEPTICO TIPICO	0,0,1	CARBAMAZEPINA	ANTIEPILEPTICO	1,0,1							2012	0	1	0	1	1	1	1	0.75	5	Baja
40881621	34	0	F00-F09	Trastornos mentales orgánicos, incluidos los trastornos sintomáticos			1	1	SUPLEMENTO VITAMINICO	OTROS	1,1,1	RISPERIDONA	NEUROLEPTICO ATIPICO	1,0,1	CLOZAPINA	NEUROLEPTICO ATIPICO	0,0,1										2015	1	1	1	1	0	1	0	0.75	5	Baja
10264457	59	1	F20-F29	Esquizofrenia, trastornos esquizotípicos y trastornos delirantes			1	0	CLOZAPINA	NEUROLEPTICO ATIPICO	0,0,1	CARBONATO DE LITIO	NORMOTIMICO	1,0,1	RISPERIDONA	NEUROLEPTICO ATIPICO	1,1,1	BIPERIDENO	ANTICOLINERGICO	1,0,1	SUPLEMENTO VITAMINICO	OTRO	1,0,0				2008	1	1	1	0	0	1	0	1	5	Baja
30162476	21	1	F00-F09	Trastornos mentales orgánicos, incluidos los trastornos sintomáticos			1	1	RISPERIDONA	NEUROLEPTICO ATIPICO	1,0,1	SERTRALINA	ANTIDEPRESIVO ISRS	1,0,0	BIPERIDENO	ANTICOLINERGICO	1,0,1										2023	1	1	1	1	0	1	0	0.75	5	Baja
40861793	26	0	F70-F79	Retraso mental			1	1	AC. VALPROICO	ANTIEPILEPTICO	1,0,1	RISPERIDONA	NEUROLEPTICO ATIPICO	1,0,1	QUETIAPINA	NEUROLEPTICO ATIPICO	1,0,1	SUPLEMENTO VITAMINICO	OTRO	1,1,1							2013	0	1	1	1	0	1	1	0.75	5	Baja
40815626	63	1	F20-F29	Esquizofrenia, trastornos esquizotípicos y trastornos delirantes			1	0	RISPERIDONA	NEUROLEPTICO ATIPICO	0,0,1	CLORPROMAZINA	NEUROLEPTICO TIPICO	0,0,1													2006	1	0	1	1	1	1	1	0.75	6	Media
40843547	23	0	F30-F39	Trastornos del humor			1	1	LEVOMEPROMAZINA	NEUROLEPTICO TIPICO	0,0,1	RISPERIDONA	NEUROLEPTICO ATIPICO	1,0,1	AC. VALPROICO	ANTIEPILEPTICO	1,0,1										2010	1	0	1	1	0	1	1	1	6	Media
40925808	62	0	F00-F09	Trastornos mentales orgánicos, incluidos los trastornos sintomáticos			0	0	CARBAMAZEPINA	ANTIEPILEPTICO	1,0,1	RISPERIDONA	NEUROLEPTICO ATIPICO	0,0,1													2023	1	0	1	1	0	1	1	1	6	Media
40878030	34	0	F20-F29	Esquizofrenia, trastornos esquizotípicos y trastornos delirantes			1	1	CLOZAPINA	NEUROLEPTICO ATIPICO	0,0,1	HALOPERIDOL	NEUROLEPTICO TIPICO	0,0,1													2015	1	0	1	1	0	1	1	1	6	Media
40011498	49	1	G40-G47	Trastornos episódicos y paroxísticos			1	1	CARBAMAZEPINA	ANTIEPILEPTICO	0,0,1	CLONAZEPAN	SEDANTE	0,0,1													2007	1	1	1	1	1	0	0	1	6	Media
30157610	27	0	F20-F29	Esquizofrenia, trastornos esquizotípicos y trastornos delirantes	G20-G26		1	1	AC. VALPROICO	ANTIEPILEPTICO	1,0,1	LEVOMEPROMAZINA	NEUROLEPTICO TIPICO	1,0,1	RISPERIDONA	NEUROLEPTICO ATIPICO	1,0,1	BIPERIDENO	ANTICOLINERGICO	1,0,1	LORAZEPAM	SEDANTE	1,1,1				2023	1	1	1	1	0	1	0	1	6	Media
40015400	58	0	F20-F29	Esquizofrenia, trastornos esquizotípicos y trastornos delirantes			1	1	LEVOMEPROMAZINA	NEUROLEPTICO TIPICO	0,0,1	QUETIAPINA	NEUROLEPTICO ATIPICO	1,0,0	BIPERIDENO	ANTICOLINERGICO	1,0,0	RISPERIDONA	NEUROLEPTICO ATIPICO	1,1,1	QUETIAPINA	NEUROLEPTICO ATIPICO	0,0,1				2004	1	1	1	1	0	1	1	0.75	6	Media
40849659	58	0	F20-F29	Esquizofrenia, trastornos esquizotípicos y trastornos delirantes			1	1	DECANOATO HALOPERIDOL	NEUROLEPTICO TIPICO	1,0,0	LEVOMEPROMAZINA	NEUROLEPTICO TIPICO	0,0,1	CLONAZEPAN	SEDANTE	0,0,1	CLORPROMAZINA	NEUROLEPTICO TIPICO	0,0,1	QUETIAPINA	NEUROLEPTICO ATIPICO	0,0,1				2011	1	1	1	1	0	1	0	1	6	Media
40844768	26	1	F10-F19	Trastornos mentales y del comportamiento debidos al uso de sustancias psicoactivas	F30-F39		1	1	QUETIAPINA	NEUROLEPTICO ATIPICO	1,0,0																2023	1	1	0	1	0	1	1	1	6	Media
11070173	56	1	F20-F29	Esquizofrenia, trastornos esquizotípicos y trastornos delirantes			1	1	CLORPROMAZINA	NEUROLEPTICO TIPICO	0,0,1	BIPERIDENO	ANTICOLINERGICO	1,0,0	QUETIAPINA	NEUROLEPTICO ATIPICO	1,0,1	RISPERIDONA	NEUROLEPTICO ATIPICO	1,0,1	DECANOATO DE HALOPERIDOL	NEUROLEPTICO TIPICO	CADA 15 DÍAS				2005	1	1	1	1	0	1	1	0.75	6	Media
40056449	69	0	F40-F48	Trastornos neuróticos, trastornos relacionados con el estrés y trastornos somatomorfos	F50-F59		1	1	SERTRALINA	ANTIDEPRESIVO ISRS	0,1,0	LEVOMEPROMAZINA	NEUROLEPTICO TIPICO	0,0,1	SUPLEMENTO VITAMINICO	OTRO	1,0,0	SUPLEMENTO VITAMINICO	OTRO	1,0,0							2023	1	1	1	1	0	1	0	1	6	Media
40011197	82	0	F20-F29	Esquizofrenia, trastornos esquizotípicos y trastornos delirantes			1	1	QUETIAPINA	NEUROLEPTICO ATIPICO	0,0,1	CLORPROMAZINA	NEUROLEPTICO TIPICO	1,0,1	BIPERIDENO	ANTICOLINERGICO	1,0,0										2004	1	1	1	1	0	0	1	1	6	Media
40886554	30	0	F00-F09	Trastornos mentales orgánicos, incluidos los trastornos sintomáticos			1	1	FENITOINA	ANTIEPILEPTICO	1,1,1	AC. VALPROICO	ANTIEPILEPTICO	1,0,1	HALOPERIDOL	NEUROLEPTICO TIPICO	1,1,1	RISPERIDONA	NEUROLEPTICO ATIPICO	1,1,1	DECANOATO DE HALOPERIDOL	NEUROLEPTICO TIPICO	CADA MES				2016	1	1	1	0	0	1	1	1	6	Media
10774919	47	1	F30-F39	Trastornos del humor			1	1	PAROXETINA	ANTIDEPRESIVO ISRS	1,0,0	QUETIAPINA	NEUROLEPTICO ATIPICO	0,0,1	LAMOTRIGINA	NEUROLEPTICO ATIPICO	0,0,1	SUPLEMENTO VITAMINICO	OTRO	1,0,0							2011	1	0	1	1	0	1	1	1	6	Media
10940109	59	1	F40-F48	Trastornos neuróticos, trastornos relacionados con el estrés y trastornos somatomorfos			1	0	RISPERIDONA	NEUROLEPTICO ATIPICO	1,0,1	MIRTAZAPINA	ANTIDEPRESIVO ISRS	0,0,1	HIDROXICINA	SEDANTE	1,0,1										2023	1	1	1	1	1	0	0	1	6	Media
11470002	74	0	G40-G47	Trastornos episódicos y paroxísticos	F00-F09		1	0	FLUZINA	OTROS	0,1,0	DOLGENAL CAPSULA	OTROS	0,0,1													2023	1	1	1	1	0	1	0	1	6	Media
40876193	18	1	F70-F79	Retraso mental			1	1	RISPERIDONA	NEUROLEPTICO ATIPICO	1,0,1	SUPLEMENTO VITAMINICO	OTROS	1,0,0	CARBAMAZEPINA	ANTIEPILEPTICO	1,0,1										2015	1	1	1	1	0	1	0	1	6	Media
40854926	43	1	F40-F48	Trastornos neuróticos, trastornos relacionados con el estrés y trastornos somatomorfos			1	1	QUETIAPINA	NEUROLEPTICO ATIPICO	0,0,1	SERTRALINA	ANTIDEPRESIVO ISRS	0,1,0	RISPERIDONA	NEUROLEPTICO ATIPICO	1,1,1										2012	0	0	1	1	1	1	1	1	6	Media
40033550	48	1	F20-F29	Esquizofrenia, trastornos esquizotípicos y trastornos delirantes			1	1	CLORPROMAZINA	NEUROLEPTICO TIPICO	0,0,1	SUPLEMENTO VITAMINICO	OTROS	1,0,0													2006	1	0	1	1	0	1	1	1	6	Media
40906500	21	1	F20-F29	Esquizofrenia, trastornos esquizotípicos y trastornos delirantes			1	1	RISPERIDONA	NEUROLEPTICO ATIPICO	0,0,1	QUETIAPINA	NEUROLEPTICO ATIPICO	1,0,0													2021	1	0	1	1	0	1	1	1	6	Media
11070173	56	1	F20-F29	Esquizofrenia, trastornos esquizotípicos y trastornos delirantes			1	1	CLORPROMAZINA	NEUROLEPTICO TIPICO	0,0,1	BIPERIDENO	ANTICOLINERGICO	1,0,0	QUETIAPINA	NEUROLEPTICO ATIPICO	1,0,1	RISPERIDONA	NEUROLEPTICO ATIPICO	1,0,1	DECANOATO DE HALOPERIDOL	NEUROLEPTICO TIPICO	CADA 15 DÍAS				2005	1	1	1	1	0	1	1	0.75	6	Media
40865179	81	1	F00-F09	Trastornos mentales orgánicos, incluidos los trastornos sintomáticos			0	0	NEUROPLUS	OTROS	1,0,0	SUPLEMENTO VITAMINICO	OTROS	1,0,0	QUETIAPINA	NEUROLEPTICO ATIPICO	0,0,1										2013	1	1	1	1	0	1	1	0.50	6	Media
40918393	51	1	F40-F48	Trastornos neuróticos, trastornos relacionados con el estrés y trastornos somatomorfos			1	1	PAROXETINA	ANTIDEPRESIVO ISRS	0,0,1	RISPERIDONA	NEUROLEPTICO ATIPICO	1,0,1	SUPLEMENTO VITAMINICO	OTRO	1,1,1	SUPLEMENTO VITAMINICO	OTRO	1,0,0							2022	1	1	1	1	0	0	1	1	6	Media
30361161	24	0	F30-F39	Trastornos del humor			1	1	OLANZAPINA	NEUROLEPTICO ATIPICO	1,0,1	LUVOX	ANTIDEPRESIVO ISRS	0,0,1													2023	1	1	0	1	0	1	1	1	6	Media
40822231	56	1	F30-F39	Trastornos del humor			1	0	DECANOATO HALOPERIDOL	NEUROLEPTICO TIPICO	CADA MES	LEVOMEPROMAZINA	NEUROLEPTICO TIPICO	0,0,1													2006	0	1	1	1	0	1	1	1	6	Media
40927010	31	1	F30-F39	Trastornos del humor	F20-F29		1	1	RISPERIDONA	NEUROLEPTICO ATIPICO	1,0,1	ESCITALOPRAM	ANTIDEPRESIVO ISRS	1,0,0													2023	1	1	1	1	0	1	1	0.75	6	Media
40859211	27	0	F30-F39	Trastornos del humor	F10-F19		1	1	QUETIAPINA	NEUROLEPTICO ATIPICO	1,0,1	LEVOMEPROMAZINA	NEUROLEPTICO TIPICO	0,0,1	CLOZAPINA	NEUROLEPTICO ATIPICO	0,0,1	CARBONATO DE LITIO	NORMOTIMICO	1,0,1							2012	1	1	1	1	0	1	1	0.75	6	Media
40809570	45	1	F20-F29	Esquizofrenia, trastornos esquizotípicos y trastornos delirantes			1	1	CLORPROMAZINA	NEUROLEPTICO TIPICO	1,0,1	BIPERIDENO	ANTICOLINERGICO	1,0,0	HALOPERIDOL	NEUROLEPTICO TIPICO	1,0,1										2004	0	1	1	1	0	1	1	1	6	Media
40837085	40	0	F00-F09	Trastornos mentales orgánicos, incluidos los trastornos sintomáticos			1	1	QUETIAPINA	NEUROLEPTICO ATIPICO	1,0,1	CLOZAPINA	NEUROLEPTICO ATIPICO	0,0,1	DECANOATO HALOPERIDOL	NEUROLEPTICO TIPICO	0.01	SUPLEMENTO VITAMINICO	OTRO	1,0,0							2008	1	1	1	1	0	1	1	0.75	6	Media
40848039	39	1	F00-F09	Trastornos mentales orgánicos, incluidos los trastornos sintomáticos			1	1	RISPERIDONA	NEUROLEPTICO ATIPICO	1,0,1	QUETIAPINA	NEUROLEPTICO ATIPICO	1,0,1	SUPLEMENTO VITAMINICO	OTRO	1,0,0										2010	1	1	1	1	0	0	1	1	6	Media
40916813	36	0	F50-F59	Síndromes del comportamiento asociados con alteraciones fisiológicas y factores físicos	F40-F48		1	1	SUPLEMENTO VITAMINICO	OTROS	1,0,0																2021	1	1	0	1	1	1	0	1	6	Media
40822258	32	1	F20-F29	Esquizofrenia, trastornos esquizotípicos y trastornos delirantes	F40-F48		1	1	RISPERIDONA	NEUROLEPTICO ATIPICO	1,0,1	QUETIAPINA	NEUROLEPTICO ATIPICO	1,0,1													2006	1	1	1	1	0	1	1	0.75	6	Media
40810337	27	0	F20-F29	Esquizofrenia, trastornos esquizotípicos y trastornos delirantes			1	1	LEVOMEPROMAZINA	NEUROLEPTICO TIPICO	0,0,1	RISPERIDONA	NEUROLEPTICO ATIPICO	1,0,1													2004	1	1	0	1	0	1	1	1	6	Media
40887654	21	0	F20-F29	Esquizofrenia, trastornos esquizotípicos y trastornos delirantes			1	1	QUETIAPINA	NEUROLEPTICO ATIPICO	1,0,1	AC. VALPROICO	ANTIEPILEPTICO	1,0,1	RISPERIDONA	NEUROLEPTICO ATIPICO	1,1,1	SUPLEMENTO VITAMINICO	OTRO	1,0,0							2016	1	1	1	0	1	1	1	0.50	6	Media
40822258	32	1	F20-F29	Esquizofrenia, trastornos esquizotípicos y trastornos delirantes	F40-F48		1	1	RISPERIDONA	NEUROLEPTICO ATIPICO	1,0,1	QUETIAPINA	NEUROLEPTICO ATIPICO	1,0,1	DECANOATO HALOPERIDOL	NEUROLEPTICO TIPICO	CADA MES	SUPLEMENTO VITAMINICO	OTRO	1,0,0							2006	1	1	1	1	0	1	1	0.75	6	Media
20646584	42	1	F20-F29	Esquizofrenia, trastornos esquizotípicos y trastornos delirantes			1	1	QUETIAPINA	NEUROLEPTICO ATIPICO	1,0,1	RISPERIDONA	NEUROLEPTICO ATIPICO	1,0,1	BIPERIDENO	ANTICOLINERGICO	1,0,1										2021	1	1	1	1	0	1	1	0.75	6	Media
40837085	40	0	F00-F09	Trastornos mentales orgánicos, incluidos los trastornos sintomáticos			0	1	QUETIAPINA	NEUROLEPTICO ATIPICO	1,0,1	CLOZAPINA	NEUROLEPTICO ATIPICO	0,0,1	HALOPERIDOL	NEUROLEPTICO TIPICO	1,0,1	DECANOATO DE HALOPERIDOL	NEUROLEPTICO TIPICO	CADA MES	SUPLEMENTO VITAMINICO	OTRO	1,0,0	SUPLEMENTO VITAMINICO	OTRO	1,0,1	2008	1	1	1	1	0	1	1	0.75	6	Media
40057750	67	1	F20-F29	Esquizofrenia, trastornos esquizotípicos y trastornos delirantes			1	1	DECANOATO HALOPERIDOL	NEUROLEPTICO TIPICO	CADA MES	HALOPERIDOL	NEUROLEPTICO TIPICO	1,0,1	HALOPERIDOL	NEUROLEPTICO TIPICO	1,0,1	RISPERIDONA	NEUROLEPTICO ATIPICO	1,0,1	BIPERIDENO	ANTICOLINERGICO	1,0,1				2003	1	1	1	1	0	1	0	1	6	Media
40927224	79	1	F00-F09	Trastornos mentales orgánicos, incluidos los trastornos sintomáticos			1	1	MEMANTINA	OTROS	1,0,1	SERTRALINA	ANTIDEPRESIVO ISRS	1,0,0													2023	1	1	1	1	0	1	1	0	6	Media
40916798	48	0	F40-F48	Trastornos neuróticos, trastornos relacionados con el estrés y trastornos somatomorfos			1	1	MIRTAZAPINA	ANTIDEPRESIVO ISRS	0,0,1	PREGABALINA	ANTIEPILEPTICO	1,0,1													2021	1	1	1	1	0	1	1	0.75	6	Media
40825136	33	0	F00-F09	Trastornos mentales orgánicos, incluidos los trastornos sintomáticos			1	1	QUETIAPINA	NEUROLEPTICO ATIPICO	1,0,1	CARBAMAZEPINA	ANTIEPILEPTICO	1,0,1	RISPERIDONA	NEUROLEPTICO ATIPICO	1,1,1										2006	1	1	1	1	0	1	1	0	6	Media
40834818	88	1	F50-F59	Síndromes del comportamiento asociados con alteraciones fisiológicas y factores físicos	F10-F19		1	0	MIRTAZAPINA	ANTIDEPRESIVO ISRS	0,0,1																2008	1	1	1	1	0	1	1	0.75	6	Media
40050389	64	1	F20-F29	Esquizofrenia, trastornos esquizotípicos y trastornos delirantes			1	1	CLORPROMAZINA	NEUROLEPTICO TIPICO	1,0,1	HALOPERIDOL	NEUROLEPTICO TIPICO	1,0,1													2003	0	1	1	1	0	1	1	1	6	Media
40807240	50	0	F20-F29	Esquizofrenia, trastornos esquizotípicos y trastornos delirantes			1	1	RISPERIDONA	NEUROLEPTICO ATIPICO	1,0,1	HALOPERIDOL	NEUROLEPTICO TIPICO	1,0,1	CLORPROMAZINA	NEUROLEPTICO TIPICO	0,0,1										2004	1	1	1	1	0	1	1	0.75	6	Media
40858826	51	1	F20-F29	Esquizofrenia, trastornos esquizotípicos y trastornos delirantes			1	1	CLORPROMAZINA	NEUROLEPTICO TIPICO	1,0,1	BIPERIDENO	ANTICOLINERGICO	1,0,0	SUPLEMENTO VITAMINICO	OTRO	1,1,1										2012	1	1	1	1	0	1	1	0.75	6	Media
10017916	72	1	F20-F29	Esquizofrenia, trastornos esquizotípicos y trastornos delirantes			1	1	LEVOMEPROMAZINA	NEUROLEPTICO TIPICO	0,0,1	PREGABALINA	ANTIEPILEPTICO	1,0,1													2003	1	1	0	1	0	1	1	1	6	Media
40852076	34	0	F20-F29	Esquizofrenia, trastornos esquizotípicos y trastornos delirantes			1	1	DECANOATO HALOPERIDOL	NEUROLEPTICO TIPICO	CADA MES	SUPLEMENTO VITAMINICO	OTROS	1,1,1	BIPERIDENO	ANTICOLINERGICO	1,0,1										2011	0	0	1	1	1	1	1	1	6	Media
40912112	68	0	F00-F09	Trastornos mentales orgánicos, incluidos los trastornos sintomáticos			0	0	SINVASTATINA	OTROS	1,0,0	CLOPIDOGREL	OTROS	0,0,1	BETASERC	OTRO	0,0,1										2020	1	1	1	1	0	1	1	0.75	6	Media
40824808	60	0	F20-F29	Esquizofrenia, trastornos esquizotípicos y trastornos delirantes			1	1	LEVOMEPROMAZINA	NEUROLEPTICO TIPICO	0,0,1	QUETIAPINA	NEUROLEPTICO ATIPICO	1,0,1													2006	0	1	1	1	0	1	1	1	6	Media
40927289	23	0	F40-F48	Trastornos neuróticos, trastornos relacionados con el estrés y trastornos somatomorfos			1	1	SERTRALINA	ANTIDEPRESIVO ISRS	1,0,0	RISPERIDONA	NEUROLEPTICO ATIPICO	1,0,1													2023	0	1	1	1	0	1	1	1	6	Media
40832878	41	0	F40-F48	Trastornos neuróticos, trastornos relacionados con el estrés y trastornos somatomorfos			1	1	PAROXETINA	ANTIDEPRESIVO ISRS	0,0,1	HIDROXICINA	OTROS	1,0,1													2008	1	1	1	1	0	0	1	1	6	Media
40031418	46	1	F20-F29	Esquizofrenia, trastornos esquizotípicos y trastornos delirantes			1	1	TRIFLUOPERAZINA	NEUROLEPTICO TIPICO	1,0,1	BIPERIDENO	ANTICOLINERGICO	1,0,0	CLORPROMAZINA	NEUROLEPTICO TIPICO	0,0,1	HALOPERIDOL	NEUROLEPTICO TIPICO	1,1,1							2003	1	1	1	1	0	1	0	1	6	Media
40926685	36	1	F40-F48	Trastornos neuróticos, trastornos relacionados con el estrés y trastornos somatomorfos			0	1	PREGABALINA	ANTIEPILEPTICO	1,0,1	CITICOLINA	OTROS	0,0,1	PAROXETINA	ANTIDEPRESIVO ISRS	0,0,1	RISPERIDONA	NEUROLEPTICO ATIPICO	1,0,1							2023	0	1	1	1	1	1	0	1	6	Media
40055984	82	1	F20-F29	Esquizofrenia, trastornos esquizotípicos y trastornos delirantes			0	0	CLORPROMAZINA	NEUROLEPTICO TIPICO	1,0,1	CARBAMAZEPINA	ANTIEPILEPTICO	1,0,1	PIROXICAN	OTRO	1,0,1										2003	1	1	1	1	0	1	0	1	6	Media
40927079	26	1	F40-F48	Trastornos neuróticos, trastornos relacionados con el estrés y trastornos somatomorfos			1	1	PREGABALINA	ANTIEPILEPTICO	1,0,1	RISPERIDONA	NEUROLEPTICO ATIPICO	1,0,1	MIRTAZAPINA	ANTIDEPRESIVO ISRS	0,0,1	SUPLEMENTO VITAMINICO	OTRO	1,1,1							2023	1	1	0	1	1	1	1	0.75	6	Media
10813887	44	1	F20-F29	Esquizofrenia, trastornos esquizotípicos y trastornos delirantes			1	1	HALOPERIDOL	NEUROLEPTICO TIPICO	1,1,1	BIPERIDENO	ANTICOLINERGICO	1,0,0	DECANOATO HALOPERIDOL	NEUROLEPTICO TIPICO	CADA MES	QUETIAPINA	NEUROLEPTICO ATIPICO	1,0,1							2009	1	1	0	1	0	1	1	1	6	Media
40801632	41	1	G40-G47	Trastornos episódicos y paroxísticos			1	1	CLONAZEPAN	SEDANTE	1,0,1																2005	1	1	1	1	0	1	1	1	7	Media
40808042	82	0	F30-F39	Trastornos del humor			1	1	CLORPROMAZINA	NEUROLEPTICO TIPICO	0,0,1	ZOPICLONA	HIPNOTICO	0,0,1	QUETIAPINA	NEUROLEPTICO ATIPICO	0,0,1										2006	1	1	1	1	0	1	1	1	7	Media
40925872	85	1	F00-F09	Trastornos mentales orgánicos, incluidos los trastornos sintomáticos			1	0	RISPERIDONA	NEUROLEPTICO ATIPICO	1,0,1	CITICOLINA	OTROS	1,0,0	QUETIAPINA	NEUROLEPTICO ATIPICO	0,0,1										2011	1	1	1	1	0	1	1	1	7	Media
40919126	42	1	F20-F29	Esquizofrenia, trastornos esquizotípicos y trastornos delirantes			1	1	RISPERIDONA	NEUROLEPTICO ATIPICO	1,0,1	RISPERIDONA	NEUROLEPTICO ATIPICO	0,0,1													2012	1	1	1	1	1	1	1	0	7	Media
40844768	34	1	F10-F19	Trastornos mentales y del comportamiento debidos al uso de sustancias psicoactivas	F30-F39		1	1	QUETIAPINA	NEUROLEPTICO ATIPICO	1,0,0																2023	1	1	0	1	1	1	1	1	7	Media
11083990	71	0	F40-F48	Trastornos neuróticos, trastornos relacionados con el estrés y trastornos somatomorfos	F10-F19		1	0	SERTRALINA	ANTIDEPRESIVO ISRS	1,0,0	RISPERIDONA	NEUROLEPTICO ATIPICO	1,1,1	SUPLEMENTO VITAMINICO	OTRO	1,0,0										2007	1	1	1	1	0	1	1	1	7	Media
11304185	31	0	G20-G26	Trastornos extrapiramidales y del movimiento	F20-F29		1	1	BIPERIDENO	ANTICOLINERGICO	1,1,1	CLOZAPINA	NEUROLEPTICO ATIPICO	0,0,1													2011	1	1	0	1	1	1	1	1	7	Media
40925907	68	1	G20-G26	Trastornos extrapiramidales y del movimiento			1	1	SENEMET	OTROS	1,1,1	PREGABALINA	ANTIEPILEPTICO	0,0,1	IBUPROFENO	OTRO	1,0,0										2023	1	1	1	1	0	1	1	1	7	Media
11003551	60	0	F30-F39	Trastornos del humor			1	1	QUETIAPINA	NEUROLEPTICO ATIPICO	0,0,1	PREGABALINA	ANTIEPILEPTICO	0,0,1													2023	1	1	1	1	0	1	1	1	7	Media
30262586	21	1	F40-F48	Trastornos neuróticos, trastornos relacionados con el estrés y trastornos somatomorfos	F50-F59		1	1	ESCITALOPRAM	ANTIDEPRESIVO ISRS	1,0,0	QUETIAPINA	NEUROLEPTICO ATIPICO	0,0,1	PREGABALINA	ANTIEPILEPTICO	0,0,1	SUPLEMENTO VITAMINICO	OTRO	1,0,0							2023	1	1	1	1	0	1	1	1	7	Media
10438037	77	1	F30-F39	Trastornos del humor			1	1	AMITRIPTILINA	ANTIDEPRESIVO TRICICLICO	0,0,1	CLONAZEPAN	SEDANTE	0,0,1													2009	1	1	1	1	0	1	1	1	7	Media
40827617	31	1	F30-F39	Trastornos del humor			1	1	AC. VALPROICO	ANTIEPILEPTICO	0,0,1	BIPERIDENO	ANTICOLINERGICO	1,0,0													2011	1	1	1	1	0	1	1	1	7	Media
11382208	42	0	F20-F29	Esquizofrenia, trastornos esquizotípicos y trastornos delirantes			1	1	QUETIAPINA	NEUROLEPTICO ATIPICO	0,0,1	RISPERIDONA	NEUROLEPTICO ATIPICO	0,0,1													2018	1	1	1	1	0	1	1	1	7	Media
40873236	48	1	F20-F29	Esquizofrenia, trastornos esquizotípicos y trastornos delirantes			1	1	RISPERIDONA	NEUROLEPTICO ATIPICO	1,1,1	QUETIAPINA	NEUROLEPTICO ATIPICO	0,1,1	CLORPROMAZINA	NEUROLEPTICO TIPICO	0,0,1										2014	1	1	0	1	1	1	1	1	7	Media
40832753	42	0	F20-F29	Esquizofrenia, trastornos esquizotípicos y trastornos delirantes			1	1	RISPERIDONA	NEUROLEPTICO ATIPICO	0,0,1	BIPERIDENO	ANTICOLINERGICO	1,0,1	LEVOMEPROMAZINA	NEUROLEPTICO TIPICO	0,0,1	QUETIAPINA	NEUROLEPTICO ATIPICO	0,0,1	HALOPERIDOL	NEUROLEPTICO TIPICO	1,0,1				2008	1	1	0	1	1	1	1	1	7	Media
40876560	49	0	G40-G47	Trastornos episódicos y paroxísticos			1	1	CEUMID	OTROS	1,0,1	CARBAMAZEPINA	ANTIEPILEPTICO	1,1,1													2015	1	1	1	1	0	1	1	1	7	Media
40803478	52	0	F20-F29	Esquizofrenia, trastornos esquizotípicos y trastornos delirantes			1	1	RISPERIDONA	NEUROLEPTICO ATIPICO	1,1,1	HIDROXICINA	OTROS	1,1,1	CLORPROMAZINA	NEUROLEPTICO TIPICO	0,0,1										2006	1	1	1	1	1	1	1	0.75	7	Media
20044392	72	1	F40-F48	Trastornos neuróticos, trastornos relacionados con el estrés y trastornos somatomorfos			1	1	MIRTAZAPINA	ANTIDEPRESIVO ISRS	0,0,1	SUPLEMENTO VITAMINICO	OTROS	1,0,0	HIDROXICINA	SEDANTE	1,0,0										2023	1	1	1	1	0	1	1	1	7	Media
40859597	64	0	F20-F29	Esquizofrenia, trastornos esquizotípicos y trastornos delirantes			1	1	CLORPROMAZINA	NEUROLEPTICO TIPICO	0,0,1	BIPERIDENO	ANTICOLINERGICO	1,0,0	LEVOMEPROMAZINA	NEUROLEPTICO TIPICO	0,0,1										2012	1	1	1	1	0	1	1	1	7	Media
11426408	58	0	F20-F29	Esquizofrenia, trastornos esquizotípicos y trastornos delirantes			1	1	CLORPROMAZINA	NEUROLEPTICO TIPICO	0,0,1	BIPERIDENO	ANTICOLINERGICO	1,0,0	RISPERIDONA	NEUROLEPTICO ATIPICO	1,0,1										2022	1	1	1	1	0	1	1	1	7	Media
40869939	29	0	F00-F09	Trastornos mentales orgánicos, incluidos los trastornos sintomáticos	F70-F79		1	1	RISPERIDONA	NEUROLEPTICO ATIPICO	0,0,1	QUETIAPINA	NEUROLEPTICO ATIPICO	1,0,0	BIPERIDENO	ANTICOLINERGICO	1,0,0	SUPLEMENTO VITAMINICO	OTRO	1,0,0							2014	1	1	1	1	0	1	1	1	7	Media
40859597	68	0	F20-F29	Esquizofrenia, trastornos esquizotípicos y trastornos delirantes			1	1	CLORPROMAZINA	NEUROLEPTICO TIPICO	0,0,1	BIPERIDENO	ANTICOLINERGICO	1,0,0	LEVOMEPROMAZINA	NEUROLEPTICO TIPICO	0,0,1										2012	1	1	1	1	0	1	1	1	7	Media
40055180	25	1	F30-F39	Trastornos del humor			1	1	QUETIAPINA	NEUROLEPTICO ATIPICO	0,0,1	LEVOMEPROMAZINA	NEUROLEPTICO TIPICO	0,0,1	RISPERIDONA	NEUROLEPTICO ATIPICO	0,0,1	BIPERIDENO	ANTICOLINERGICO	1,0,0							2004	1	1	1	1	0	1	1	1	7	Media
20249996	60	1	G40-G47	Trastornos episódicos y paroxísticos			1	0	LEVETITRACETAN	ANTIEPILEPTICO	1,0,0	CLOPIDOGREL	OTROS	0,1,0													2023	1	1	1	1	0	1	1	1	7	Media
40809219	56	0	F20-F29	Esquizofrenia, trastornos esquizotípicos y trastornos delirantes			1	1	CLORPROMAZINA	NEUROLEPTICO TIPICO	0,0,1	BIPERIDENO	ANTICOLINERGICO	1,0,0	RISPERIDONA	NEUROLEPTICO ATIPICO	1,1,1										2004	1	1	1	1	0	1	1	1	7	Media
40808042	84	0	F30-F39	Trastornos del humor			1	1	CLORPROMAZINA	NEUROLEPTICO TIPICO	0,0,1	ZOPICLONA	HIPNOTICO	0,0,1	QUETIAPINA	NEUROLEPTICO ATIPICO	0,0,1										2007	1	1	1	1	0	1	1	1	7	Media
40808042	84	0	F30-F39	Trastornos del humor			1	1	CLORPROMAZINA	NEUROLEPTICO TIPICO	0,0,1	ZOPICLONA	HIPNOTICO	0,0,1	QUETIAPINA	NEUROLEPTICO ATIPICO	0,0,1										2006	1	1	1	1	0	1	1	1	7	Media
40059030	85	1	F00-F09	Trastornos mentales orgánicos, incluidos los trastornos sintomáticos			1	1	PREGABALINA	ANTIEPILEPTICO	1,1,1	NOVO HUMORAP	OTROS	1,0,0	QUETIAPINA	NEUROLEPTICO ATIPICO	0,0,1										2005	1	1	1	1	0	1	1	1	7	Media
11083990	71	0	F40-F48	Trastornos neuróticos, trastornos relacionados con el estrés y trastornos somatomorfos			1	0	SERTRALINA	ANTIDEPRESIVO ISRS	1,0,0	RISPERIDONA	NEUROLEPTICO ATIPICO	1,1,1	SUPLEMENTO VITAMINICO	OTRO	1,0,0										2007	1	1	1	1	0	1	1	1	7	Media
30155230	22	0	F00-F09	Trastornos mentales orgánicos, incluidos los trastornos sintomáticos			1	1	CLOZAPINA	NEUROLEPTICO ATIPICO	1,0,0	RISPERIDONA	NEUROLEPTICO ATIPICO	1,0,0	BIPERIDENO	ANTICOLINERGICO	1,0,0	QUETIAPINA	NEUROLEPTICO ATIPICO	1,0,0	SUPLEMENTO VITAMINICO	OTRO	1,0,0				2012	1	1	1	1	0	1	1	1	7	Media
40921814	41	0	F40-F48	Trastornos neuróticos, trastornos relacionados con el estrés y trastornos somatomorfos			1	1	FLUOXETINA	ANTIDEPRESIVO ISRS	0,0,1	FLUOXETINA	ANTIDEPRESIVO ISRS	0,0,1													2022	1	1	1	1	0	1	1	1	7	Media
40910997	53	1	F30-F39	Trastornos del humor			1	0	QUETIAPINA	NEUROLEPTICO ATIPICO	1,0,1	QUETIAPINA	NEUROLEPTICO ATIPICO	1,0,1													2020	1	1	1	1	1	1	0	1	7	Media
10263399	77	1	F40-F48	Trastornos neuróticos, trastornos relacionados con el estrés y trastornos somatomorfos			1	0	RISPERIDONA	NEUROLEPTICO ATIPICO	1,0,1	CLONAZEPAN	SEDANTE	0,0,1	MIRTAZAPINA	ANTIDEPRESIVO ISRS	0,0,1										2011	1	1	1	1	0	1	1	1	7	Media
40864787	69	0	F00-F09	Trastornos mentales orgánicos, incluidos los trastornos sintomáticos	G40-G46		0	0	QUETIAPINA	NEUROLEPTICO ATIPICO	1,0,1	AC. VALPROICO	ANTIEPILEPTICO	1,0,1	CARBAMAZEPINA	ANTIEPILEPTICO	1,1,1	HALOPERIDOL	NEUROLEPTICO TIPICO	1,1,1	SUPLEMENTO VITAMINICO	OTRO	1,0,0	MEMANTINA	OTRO	1,0,1	2013	1	1	1	1	0	1	1	1	7	Media
20618397	74	1	F40-F48	Trastornos neuróticos, trastornos relacionados con el estrés y trastornos somatomorfos			0	0	ESCITALOPRAM	ANTIDEPRESIVO ISRS	0,0,1	ZOPICLONA	HIPNOTICO	0,0,1													2021	1	1	1	1	0	1	1	1	7	Media
11275005	67	0	F40-F48	Trastornos neuróticos, trastornos relacionados con el estrés y trastornos somatomorfos			1	0	QUETIAPINA	NEUROLEPTICO ATIPICO	1,0,1	ESCITALOPRAM	ANTIDEPRESIVO ISRS	1,0,0	LEVOMEPROMAZINA	NEUROLEPTICO TIPICO	0,0,1	PREGABALINA	ANTIEPILEPTICO	1,0,1							2017	1	1	1	1	0	1	1	1	7	Media
40927164	21	0	F40-F48	Trastornos neuróticos, trastornos relacionados con el estrés y trastornos somatomorfos			1	1	SERTRALINA	ANTIDEPRESIVO ISRS	1,0,0	RISPERIDONA	NEUROLEPTICO ATIPICO	1,0,1													2023	1	1	1	1	0	1	1	1	7	Media
40925949	52	1	F40-F48	Trastornos neuróticos, trastornos relacionados con el estrés y trastornos somatomorfos			1	1	SERTRALINA	ANTIDEPRESIVO ISRS	1,0,0	PREGABALINA	ANTIEPILEPTICO	1,0,1	QUETIAPINA	NEUROLEPTICO ATIPICO	1,0,1										2023	1	1	1	1	0	1	1	1	7	Media
11275005	68	0	F40-F48	Trastornos neuróticos, trastornos relacionados con el estrés y trastornos somatomorfos			1	0	QUETIAPINA	NEUROLEPTICO ATIPICO	1,0,1	ESCITALOPRAM	ANTIDEPRESIVO ISRS	1,0,0	LEVOMEPROMAZINA	NEUROLEPTICO TIPICO	0,0,1	PREGABALINA	ANTIEPILEPTICO	1,0,1							2017	1	1	1	1	0	1	1	1	7	Media
40865929	27	1	F20-F29	Esquizofrenia, trastornos esquizotípicos y trastornos delirantes			1	1	BIPERIDENO	ANTICOLINERGICO	2,0,2	DECANOATO DE HALOPERIDOL	NEUROLEPTICO TIPICO	CADA MES													2013	1	1	1	1	0	1	1	1	7	Media
4085088	34	0	F40-F48	Trastornos neuróticos, trastornos relacionados con el estrés y trastornos somatomorfos	F10-F19		1	1	SETRALINA	ANTIDEPRESIVO ISRS	1,0,0	RISPERIDONA	NEUROLEPTICO ATIPICO	1,0,1	PREGABALINA	ANTIEPILEPTICO	1,1,1	CLONAZEPAN	SEDANTE	0,0,1							2014	1	1	1	1	0	1	1	1	7	Media
40848829	42	1	F70-F79	Retraso mental			1	1	CLORPROMAZINA	NEUROLEPTICO TIPICO	1,0,1	BIPERIDENO	ANTICOLINERGICO	1,0,0	RISPERIDONA	NEUROLEPTICO ATIPICO	1,1,1										2011	1	1	1	1	0	1	1	1	7	Media
11189175	76	1	F30-F39	Trastornos del humor	F10-F19		1	0	QUETIAPINA	NEUROLEPTICO ATIPICO	1,0,1	PREGABALINA	ANTIEPILEPTICO	1,0,1													2014	1	1	1	1	0	1	1	1	7	Media
11234207	70	0	F00-F09	Trastornos mentales orgánicos, incluidos los trastornos sintomáticos			1	1	MEMANTINA	OTROS	1,0,1	RISPERIDONA	NEUROLEPTICO ATIPICO	1,0,1	CITICOLINA	OTRO	0,0,1										2023	1	1	1	1	0	1	1	1	7	Media
40927261	42	0	F40-F48	Trastornos neuróticos, trastornos relacionados con el estrés y trastornos somatomorfos			1	1	SERTRALINA	ANTIDEPRESIVO ISRS	1,0,0	QUETIAPINA	NEUROLEPTICO ATIPICO	1,0,1													2023	1	1	1	1	0	1	1	1	7	Media
40006730	60	0	F20-F29	Esquizofrenia, trastornos esquizotípicos y trastornos delirantes			1	1	CLOZAPINA	NEUROLEPTICO ATIPICO	0,0,1	LEVOMEPROMAZINA	NEUROLEPTICO TIPICO	0,0,1	SUPLEMENTO VITAMINICO	OTRO	1,1,1										2003	1	1	1	1	0	1	1	1	7	Media
40823623	80	1	F40-F48	Trastornos neuróticos, trastornos relacionados con el estrés y trastornos somatomorfos			1	1	SERTRALINA	ANTIDEPRESIVO ISRS	1,0,0	PREGABALINA	ANTIEPILEPTICO	1,0,1													2006	1	1	1	1	0	1	1	1	7	Media
40000359	69	1	F20-F29	Esquizofrenia, trastornos esquizotípicos y trastornos delirantes			1	1	CLORPROMAZINA	NEUROLEPTICO TIPICO	1,0,1	RISPERIDONA	NEUROLEPTICO ATIPICO	1,0,1	CLORPROMAZINA	NEUROLEPTICO TIPICO	0,0,1										2004	1	1	1	1	0	1	1	1	7	Media
40910625	27	0	F20-F29	Esquizofrenia, trastornos esquizotípicos y trastornos delirantes			1	1	CLORPROMAZINA	NEUROLEPTICO TIPICO	1,0,1	RISPERIDONA	NEUROLEPTICO ATIPICO	1,0,1	BIPERIDENO	ANTICOLINERGICO	1,0,1	QUETIAPINA	NEUROLEPTICO ATIPICO	1,0,1							2020	1	1	1	1	0	1	1	1	7	Media
40836817	46	0	F20-F29	Esquizofrenia, trastornos esquizotípicos y trastornos delirantes			1	1	HALOPERIDOL	NEUROLEPTICO TIPICO	1,1,1	QUETIAPINA	NEUROLEPTICO ATIPICO	1,0,1	RISPERIDONA	NEUROLEPTICO ATIPICO	1,1,1	LEVOMEPROMAZINA	NEUROLEPTICO TIPICO	0,0,1							2008	1	1	1	1	0	1	1	1	7	Media
40919874	54	0	G40-G47	Trastornos episódicos y paroxísticos			1	1	FENITOINA	ANTIEPILEPTICO	1,0,1																2022	1	1	1	1	0	1	1	1	7	Media
40819768	59	0	F20-F29	Esquizofrenia, trastornos esquizotípicos y trastornos delirantes			1	1	LEVOMEPROMAZINA	NEUROLEPTICO TIPICO	0,0,1	BIPERIDENO	ANTICOLINERGICO	1,0,0	SUPLEMENTO VITAMINICO	OTRO	1,0,0	SUPLEMENTO VITAMINICO	OTRO	1,1,1							2006	1	1	1	1	0	1	1	1	7	Media
40060141	41	1	F70-F79	Retraso mental			0	1	LEVOMEPROMAZINA	NEUROLEPTICO TIPICO	0,0,1	BIPERIDENO	ANTICOLINERGICO	1,0,0	RISPERIDONA	NEUROLEPTICO ATIPICO	1,1,1	AC VALPROICO	ANTIEPILEPTICO	1,0,1	CLORPROMAZINA	NEUROLEPTICO TIPICO	0,0,1				2003	1	1	1	1	0	1	1	1	7	Media
20298449	68	1	F20-F29	Esquizofrenia, trastornos esquizotípicos y trastornos delirantes			0	0	BIPERIDENO	ANTICOLINERGICO	2,0,2	DECANOATO DE HALOPERIDOL	NEUROLEPTICO TIPICO	CADA MES	CLORPROMAZINA	NEUROLEPTICO TIPICO	0,0,1	RISPERIDONA	NEUROLEPTICO ATIPICO	1,0,1							2011	1	1	1	1	0	1	1	1	7	Media
40887958	49	1	G40-G47	Trastornos episódicos y paroxísticos			1	1	OXCARBAZEPINA	ANTIEPILEPTICO	1,0,1	LEVETIRACETAM	ANTIEPILEPTICO	1,0,1	SUPLEMENTO VITAMINICO	OTRO	1,0,0										2016	1	1	1	1	0	1	1	1	7	Media
40854088	63	1	F30-F39	Trastornos del humor			1	0	QUETIAPINA	NEUROLEPTICO ATIPICO	1,0,1	SILIMARINA	OTROS	1,0,0													2011	1	1	1	1	0	1	1	1	7	Media
40925518	48	0	F10-F19	Trastornos mentales y del comportamiento debidos al uso de sustancias psicoactivas			1	1	SERTRALINA	ANTIDEPRESIVO ISRS	1,0,0																2023	1	1	1	1	0	1	1	1	7	Media
40805070	39	1	F20-F29	Esquizofrenia, trastornos esquizotípicos y trastornos delirantes			1	0	DECANOATO HALOPERIDOL	NEUROLEPTICO TIPICO	CADA MES	AC. VALPROICO	ANTIEPILEPTICO	1,0,1	QUETIAPINA	NEUROLEPTICO ATIPICO	1,0,1	BIPERIDENO	ANTICOLINERGICO	1,0,1							2003	1	1	1	1	0	1	1	1	7	Media
40807255	64	0	F20-F29	Esquizofrenia, trastornos esquizotípicos y trastornos delirantes			1	1	HALOPERIDOL	NEUROLEPTICO TIPICO	1,1,1	CLOZAPINA	NEUROLEPTICO ATIPICO	0,0,1	SUPLEMENTO VITAMINICO	OTRO	1,1,1										2004	1	1	1	1	0	1	1	1	7	Media
40752018	64	1	F20-F29	Esquizofrenia, trastornos esquizotípicos y trastornos delirantes			1	1	CLOZAPINA	NEUROLEPTICO ATIPICO	0,0,1	BIPERIDENO	ANTICOLINERGICO	1,0,0	RISPERIDONA	NEUROLEPTICO ATIPICO	1,1,1	SUPLEMENTO VITAMINICO	OTRO	1,1,1							2009	1	1	1	1	0	1	1	1	7	Media
40910247	19	1	F20-F29	Esquizofrenia, trastornos esquizotípicos y trastornos delirantes			1	1	PAROXETINA	ANTIDEPRESIVO ISRS	0,0,1	PREGABALINA	ANTIEPILEPTICO	1,1,1	QUETIAPINA	NEUROLEPTICO ATIPICO	1,0,1										2020	1	1	1	1	0	1	1	1	7	Media
40838037	30	1	F20-F29	Esquizofrenia, trastornos esquizotípicos y trastornos delirantes			1	1	CLORPROMAZINA	NEUROLEPTICO TIPICO	1,0,1	BIPERIDENO	ANTICOLINERGICO	1,0,0	AC. VALPROICO	ANTIEPILEPTICO	1,0,1	RISPERIDONA	NEUROLEPTICO ATIPICO	1,0,1							2009	1	1	1	1	0	1	1	1	7	Media
40917425	57	0	F40-F48	Trastornos neuróticos, trastornos relacionados con el estrés y trastornos somatomorfos			1	1	LUVOX	ANTIDEPRESIVO ISRS	1,0,0	QUETIAPINA	NEUROLEPTICO ATIPICO	0,0,1	PREGABALINA	ANTIEPILEPTICO	1,1,1	ZOPICLONA	HIPNOTICO	0,0,1							2021	1	1	1	1	1	1	1	1	8	Alta
40918453	66	0	F30-F39	Trastornos del humor			0	0	CITICOLINA	OTROS	1,0,0	CLONAZEPAN	SEDANTE	0,0,1													2022	1	1	1	1	1	1	1	1	8	Alta
40917425	57	0	F40-F48	Trastornos neuróticos, trastornos relacionados con el estrés y trastornos somatomorfos			1	1	LUVOX	ANTIDEPRESIVO ISRS	1,0,0	QUETIAPINA	NEUROLEPTICO ATIPICO	0,0,1	PREGABALINA	ANTIEPILEPTICO	1,1,1	ZOPICLONA	HIPNOTICO	0,0,1							2021	1	1	1	1	1	1	1	1	8	Alta
20682305	62	1	F30-F39	Trastornos del humor			1	1	QUETIAPINA	NEUROLEPTICO ATIPICO	1,0,1	HALOPERIDOL	NEUROLEPTICO TIPICO	1,0,1	AC. VALPROICO	ANTIEPILEPTICO	1,0,1	PREGABALINA	ANTIEPILEPTICO	1,0,1							2016	1	1	1	1	1	1	1	1	8	Alta
40917740	25	0	F30-F39	Trastornos del humor			1	1	CLORPROMAZINA	NEUROLEPTICO TIPICO	1,0,1	AC. VALPROICO	ANTIEPILEPTICO	1,0,1													2021	1	1	1	1	1	1	1	1	8	Alta
40821392	40	0	F60-F69	Trastornos de la personalidad y del comportamiento en adultos			1	1	ESCITALOPRAM	ANTIDEPRESIVO ISRS	0,0,1	QUETIAPINA	NEUROLEPTICO ATIPICO	1,0,1													2006	1	1	1	1	1	1	1	1	8	Alta
	72	0																										1	0	0	1	1	0	0	0.75	3.75
	75	0																										1	0	0	0	1	0	0	0.5	2.5
	80	1																										1	0	0	0	1	0	1	0.75	3.75
	55	1																										0	0	0	0	1	0	0	1	2
	87	0																										1	0	0	0	1	0	0	0	2
	90	1																										1	0	0	0	1	1	0	0	3
	78	1																										0	0	0	0	0	0	0	1	1
	87	0																										1	1	0	1	1	0	0	1	5
	62	1																										1	1	0	0	0	0	0	0	2
	81	0																										1	0	0	1	0	0	0	0.5	2.5
	80	0																										1	0	0	0	1	0	0	0.75	2.75
	86	1																										1	1	1	1	0	1	0	0.75	5
	70	0																										1	1	0	1	1	0	1	0.5	5.5
	68	0																										0	0	0	0	1	0	0	0.75	1.75
	70	0																										0	0	0	0	1	0	0	1	2
	80	0																										1	1	1	1	1	0	1	0.25	6
	88	1																										1	0	0	0	1	1	0	0.5	3.5
	80	0																										1	1	0	1	1	1	1	0.25	6.25
	70	1																										1	0	0	1	1	0	0	0.75	3
	70	0																										0	0	0	0	1	0	0	1	2
	78	1																										0	0	0	0	0	0	0	0.5	0
	68	1																										0	0	0	0	1	0	1	1	3
	89	0																										1	1	0	0	0	1	0	0	3
	62	1																										0	0	0	0	1	0	0	1	2
	55	1																										1	1	1	0	1	0	0	0.5	4
	66	1																										0	0	0	0	1	0	1	1	3
	79	0																										1	0	0	0	1	0	1	0.5	3.5
	94	0																										0	0	0	0	1	0	0	1	2
	71	1																										1	1	0	0	1	0	2	0.5	5.5
	64	0																										1	1	0	0	1	0	0	0.5	3.5
	91	1																										0	0	0	0	1	0	0	1	2
	37	0																										0	0	0	0	1	0	0	1	2
	58	1																										1	0	0	1	1	0	1	0.5	4.5
	77	0																										0	0	0	0	1	1	1	0.5	3.5
	62	0																										1	1	0	0	1	0	1	0.75	4.75
	91	1																										1	0	0	0	1	0	0	0.5	2.5
	75	1																										1	1	1	0	1	1	1	1	7
	79	1																										0	0	1	1	0	1	0	0	3
	94	0																										0	0	0	1	0	0	1	1	3
	73	0																										0	0	1	0	1	0	1	0	3
	90	0																										1	1	0	1	1	0	1	0	5
	69	0																										0	0	0	1	0	1	0	1	3
	82	0																										1	0	0	1	1	0	1	0.75	4.75
	70	0																										1	0	0	0	0	1	1	0.5	3.5
	75	1																										0	0	1	1	1	0	0	0.5	3.5
	70	1																										0	0	0	1	1	1	0	0.5	3.5
	90	0																										1	1	0	0	0	0	1	1	4
	85	1																										1	1	1	1	0	0	1	0.75	5.75
	90	1																										0	0	0	0	1	0	0	1	2
	92	1																										0	1	0	1	1	0	1	0.25	4.25
	72	1																										1	0	1	1	1	0	1	0.5	5.5
	88	1																										1	1	0	1	0	0	1	0.25	4.25
	80	0																										1	1	0	0	0	1	0	1	4
	65	1																										0	1	0	1	1	1	1	0.5	5.5
	74	1																										1	1	1	1	1	0	0	0.5	5.5
	70	0																										1	1	0	1	1	0	1	0.5	5.5
	62	0																										0	0	0	0	1	0	1	1	3
	95	0																										1	0	0	0	1	0	0	0.75	2.75
	87	0																										1	1	0	1	1	0	1	0.5	5.5
	80	0																										0	0	0	1	1	0	1	0.75	3.75
	76	0																										1	0	0	0	1	0	0	1	3
	81	1																										1	1	0	0	1	1	1	0.75	5.75
	58	1																										1	0	0	0	1	0	0	1	3
	67	0																										1	1	0	0	1	0	0	0.75	3.75
	91	0																										1	0	0	0	1	0	1	1	4
	57	0																										0	0	0	0	1	0	0	1	2
	58	1																										0	0	0	0	1	0	1	1	3
	66	0																										0	0	0	0	1	1	1	1	4
	81	0																										0	0	0	0	1	0	0	0.75	1.75
	76	1																										0	0	0	0	1	0	1	1	3
	72	1																										0	0	1	0	1	0	1	0.75	3.75
	88	1																										0	0	0	0	1	0	1	1	3
	62	0																										1	0	0	0	1	1	1	0.75	4.75
	73	0																										1	0	0	0	1	0	0	0.75	2.75
	87	1																										1	0	0	1	1	0	1	0.5	4.5
	88	0																										1	0	0	0	1	1	1	0.75	4.75
	75	1																										1	1	1	1	1	0	0	0.5	5.5
	86	1																										1	1	1	1	1	1	0	0.5	6.5
	59	0																										0	0	1	1	1	0	0	0.5	3.5
	64	1																										1	1	1	0	0	1	1	0.75	5.75
	89	0																										0	0	1	1	1	1	0	0.5	4.5
	64	0																										0	1	1	1	0	0	1	0.75	4.75
	70	1																										1	0	1	0	0	0	1	1	4
	77	1																										1	0	0	0	1	1	1	1	5
	63	0																										1	1	1	1	1	0	1	1	7
	87	1																										1	0	0	1	1	0	1	0.5	4.5
	73	0																										1	0	0	0	1	0	0	0.75	2.75
	93	1																										1	0	0	1	1	0	1	0.5	4.5
	51	0																										0	0	0	0	1	0	0	1	2
	75	0																										1	0	0			0	1	1	3
	66	0																										0	0	0	0	1	0	0	1	2
	58	0																										1	0	0	0	1	0	0	1	3
	74	0																										1	0	0	0	1	0	1	0.75	3.75
	74	1																										0	1	0	0	1	0	0	0.5	2.5
	66	1																										0	0	0	0	1	0	1	1	3
	71	1																										0	0	0	0	1	0	0	1	2
	62	1																										0	0	1	1	0	1	0	0.5	3.5
	81	0																										1	0	0	1	1	0	1	0.5	4.5

## Sheet: Morisky Code
		Re-codes:
		If Item5 = 0 Item5r = 1 (high adherence)
		If Item8=a Item8r = 1 (highest adherence)
		If Item8=b Item8r = .75 (high adherence)
		If Item8=c Item8r = .50 (moderate adherence)
		If Item8=d Item8r = .25 (low adherence)
		If Item8=e Item8r = 0 (lowest adherence)
		Baseline Adherence: 3- Level Likert Scale Percent
		Low Adherence (< 6) 32.1
		Medium Adherence (6 to <8) 52.0
		High Adherence (= 8) 15.
